# Supplementary material for: Inflammation impairs post-hospital discharge growth among children hospitalised with acute illness in sub-Saharan Africa and south Asia
Source: Nat Commun. 2025 Nov 28;16:10788. doi: 10.1038/s41467-025-66245-2 (PMC12663110; doi:10.1038/s41467-025-66245-2)
Supplement: Supplementary file 4 — Source Data [file 41467_2025_66245_MOESM4_ESM.xlsx]

## Sheet: Figure 2A
Column1	protein	coefs	SE	lower.95CI	upper.95CI	p.value	adj.p.value	significant
chain.countdata[, i]	OAS1	0.0574288	0.0376985	-0.0164589	0.131317	0.128325	0.638684	FALSE
chain.countdata[, i]1	OASL	-0.111145	0.0493626	-0.207894	-0.0143959	0.0248105	0.394605	FALSE
chain.countdata[, i]2	AIM2	-0.0438848	0.0469132	-0.135833	0.0480633	0.350057	0.774076	FALSE
chain.countdata[, i]3	CHIA	-0.03899	0.0393204	-0.116056	0.0380766	0.322074	0.774076	FALSE
chain.countdata[, i]4	ADGRE2	-0.0522164	0.0539084	-0.157875	0.0534421	0.333315	0.774076	FALSE
chain.countdata[, i]5	AGER	-0.093025	0.055948	-0.202681	0.0166311	0.0971046	0.638684	FALSE
chain.countdata[, i]6	AKIRIN2	0.00579987	0.0393688	-0.0713616	0.0829613	0.882941	0.966893	FALSE
chain.countdata[, i]7	ANXA1	-0.0286916	0.0536394	-0.133823	0.0764396	0.592985	0.865827	FALSE
chain.countdata[, i]8	CAMP	0.0747881	0.0491044	-0.0214548	0.171031	0.12911	0.638684	FALSE
chain.countdata[, i]9	CD1D	0.0110702	0.0382506	-0.0638996	0.08604	0.772396	0.931336	FALSE
chain.countdata[, i]10	SLPI	-0.0747377	0.0661935	-0.204475	0.0549991	0.259585	0.721083	FALSE
chain.countdata[, i]11	PYCARD	0.0426584	0.0613463	-0.077578	0.162895	0.487664	0.847759	FALSE
chain.countdata[, i]12	ARG1	-0.0137831	0.0429341	-0.0979324	0.0703662	0.748327	0.921363	FALSE
chain.countdata[, i]13	ARG2	-0.00629705	0.0400625	-0.084818	0.072224	0.87517	0.962122	FALSE
chain.countdata[, i]14	WRNIP1	0.0139277	0.0419551	-0.0683028	0.0961582	0.740077	0.921363	FALSE
chain.countdata[, i]15	DHX9	-0.120674	0.049014	-0.21674	-0.0246087	0.0142424	0.317068	FALSE
chain.countdata[, i]16	DDX1	0.0710191	0.0572314	-0.0411525	0.183191	0.216449	0.715782	FALSE
chain.countdata[, i]17	ATRN	-0.0342838	0.0520519	-0.136304	0.0677361	0.51047	0.852598	FALSE
chain.countdata[, i]18	BPI	0.0260204	0.0433423	-0.0589289	0.11097	0.548695	0.865827	FALSE
chain.countdata[, i]19	BCL6	-0.0414954	0.0318152	-0.103852	0.0208612	0.192931	0.671239	FALSE
chain.countdata[, i]20	BCL6.1	-0.0414954	0.0318152	-0.103852	0.0208612	0.192931	0.671239	FALSE
chain.countdata[, i]21	BCL10	-0.0209523	0.0329764	-0.0855849	0.0436803	0.525529	0.864235	FALSE
chain.countdata[, i]22	NDST1	-0.0978653	0.0665559	-0.228312	0.0325818	0.143419	0.646203	FALSE
chain.countdata[, i]23	NR1H4	0.056979	0.0459421	-0.0330658	0.147024	0.2155	0.715782	FALSE
chain.countdata[, i]24	BST2	0.0323175	0.0350344	-0.0363486	0.100984	0.356755	0.774076	FALSE
chain.countdata[, i]25	BPIFA1	0.00128486	0.0495633	-0.0958574	0.0984271	0.979329	0.994139	FALSE
chain.countdata[, i]26	BPIFB1	-0.105909	0.0434145	-0.191	-0.0208183	0.0151678	0.317068	FALSE
chain.countdata[, i]27	ADGRB1	-0.00094487	0.0442996	-0.0877705	0.0858808	0.982993	0.994139	FALSE
chain.countdata[, i]28	C4BPA	-0.0696015	0.0519528	-0.171427	0.0322242	0.181103	0.671239	FALSE
chain.countdata[, i]29	C4BPB	0.0723503	0.0380053	-0.0021388	0.146839	0.0575483	0.549175	FALSE
chain.countdata[, i]30	CAMK1D	-0.0439536	0.0488611	-0.13972	0.0518123	0.368852	0.774076	FALSE
chain.countdata[, i]31	CAMK4	0.0171289	0.0430571	-0.0672613	0.101519	0.690939	0.921363	FALSE
chain.countdata[, i]32	S100A8	0.0214343	0.0440199	-0.064843	0.107712	0.626532	0.879251	FALSE
chain.countdata[, i]33	S100A8.1	-0.0292312	0.0573936	-0.141721	0.0832582	0.610821	0.868145	FALSE
chain.countdata[, i]34	CHST1	0.00215957	0.0448457	-0.0857364	0.0900556	0.961613	0.994139	FALSE
chain.countdata[, i]35	CHST2	-0.0172122	0.0327047	-0.0813122	0.0468878	0.598928	0.865827	FALSE
chain.countdata[, i]36	CHST4	0.049391	0.045258	-0.039313	0.138095	0.2757	0.748648	FALSE
chain.countdata[, i]37	CARD9	-0.0240176	0.0449128	-0.112045	0.0640098	0.593063	0.865827	FALSE
chain.countdata[, i]38	CASP4	0.0524779	0.0382006	-0.0223939	0.12735	0.170372	0.671239	FALSE
chain.countdata[, i]39	CCL13	0.0123249	0.037128	-0.0604446	0.0850944	0.740077	0.921363	FALSE
chain.countdata[, i]40	CCL16	-0.0417651	0.0457844	-0.131501	0.0479706	0.362129	0.774076	FALSE
chain.countdata[, i]41	CCL17	0.0661442	0.041402	-0.0150022	0.147291	0.110832	0.638684	FALSE
chain.countdata[, i]42	CCL18	-0.0559253	0.0516064	-0.157072	0.0452213	0.279353	0.75245	FALSE
chain.countdata[, i]43	CCL19	-0.065638	0.0566286	-0.176628	0.045352	0.247766	0.719599	FALSE
chain.countdata[, i]44	CCL2	-0.00223692	0.0424823	-0.0855006	0.0810268	0.958029	0.994139	FALSE
chain.countdata[, i]45	CCL20	0.0304522	0.0448825	-0.057516	0.11842	0.497885	0.847759	FALSE
chain.countdata[, i]46	CCL21	-0.189156	0.0546715	-0.29631	-0.0820018	0.000588237	0.0392942	TRUE
chain.countdata[, i]47	CCL23	-0.076091	0.0558287	-0.185513	0.0333313	0.17367	0.671239	FALSE
chain.countdata[, i]48	CCL24	0.0108425	0.0440869	-0.0755662	0.0972511	0.805843	0.944392	FALSE
chain.countdata[, i]49	CCL25.1	0.0580552	0.0390258	-0.0184339	0.134544	0.137505	0.640462	FALSE
chain.countdata[, i]50	CCL26	-0.0177988	0.0376533	-0.0915979	0.0560004	0.63664	0.88599	FALSE
chain.countdata[, i]51	CCL3	-0.010262	0.0450451	-0.0985489	0.0780248	0.819886	0.944559	FALSE
chain.countdata[, i]52	CCL4L1	0.00233625	0.0533475	-0.102223	0.106895	0.965088	0.994139	FALSE
chain.countdata[, i]53	CCL5	-0.0262317	0.0438461	-0.112169	0.0597051	0.550102	0.865827	FALSE
chain.countdata[, i]54	CCL7	0.0724977	0.040585	-0.00704744	0.152043	0.0746738	0.623526	FALSE
chain.countdata[, i]55	CCL7.1	0.000660009	0.0429942	-0.0836071	0.0849271	0.98776	0.994139	FALSE
chain.countdata[, i]56	CCL8	-0.0394768	0.0480638	-0.13368	0.0547265	0.411922	0.7907	FALSE
chain.countdata[, i]57	CCL8.1	-0.0270045	0.0498284	-0.124666	0.0706573	0.588159	0.865827	FALSE
chain.countdata[, i]58	CD160	-0.0387886	0.0486709	-0.134182	0.0566046	0.425911	0.803697	FALSE
chain.countdata[, i]59	CD177	0.0403741	0.0576932	-0.0727024	0.153451	0.484399	0.847759	FALSE
chain.countdata[, i]60	CD209	-0.116544	0.0477475	-0.210127	-0.0229603	0.0150109	0.317068	FALSE
chain.countdata[, i]61	CD5L	0.0641219	0.0483139	-0.0305716	0.158815	0.18527	0.671239	FALSE
chain.countdata[, i]62	CD6	-0.0153068	0.0476238	-0.108648	0.0780342	0.74806	0.921363	FALSE
chain.countdata[, i]63	CHID1	-0.00856565	0.0295464	-0.0664755	0.0493443	0.772014	0.931336	FALSE
chain.countdata[, i]64	CHI3L1	0.0897851	0.0412078	0.00901934	0.170551	0.0304273	0.422632	FALSE
chain.countdata[, i]65	CLU	-0.113847	0.0668697	-0.24491	0.017215	0.0896037	0.638684	FALSE
chain.countdata[, i]66	CCDC92	-0.000398832	0.0419443	-0.0826082	0.0818105	0.992418	0.994139	FALSE
chain.countdata[, i]67	COLEC11	0.0199833	0.0500723	-0.0781567	0.118123	0.690037	0.921363	FALSE
chain.countdata[, i]68	C1QC	-0.00995236	0.0280313	-0.0648927	0.044988	0.722765	0.921363	FALSE
chain.countdata[, i]69	C1R	0.00879128	0.0445466	-0.0785185	0.0961011	0.843669	0.948123	FALSE
chain.countdata[, i]70	C1RL	-0.0347343	0.0533861	-0.139369	0.0699006	0.515643	0.852598	FALSE
chain.countdata[, i]71	C1S	-0.0108995	0.0478838	-0.10475	0.0829511	0.820034	0.944559	FALSE
chain.countdata[, i]72	C2	0.0322241	0.0571456	-0.0797792	0.144227	0.573087	0.865827	FALSE
chain.countdata[, i]73	C3	-0.0153321	0.052392	-0.118019	0.0873543	0.770036	0.931336	FALSE
chain.countdata[, i]74	C5	0.114025	0.048761	0.0184548	0.209594	0.0198529	0.348993	FALSE
chain.countdata[, i]75	C5_C6_Complex	0.126718	0.0529244	0.0229881	0.230448	0.0170875	0.317068	FALSE
chain.countdata[, i]76	C1QBP	-0.00803649	0.0485637	-0.10322	0.0871466	0.868699	0.960746	FALSE
chain.countdata[, i]77	C6	-0.0877192	0.048296	-0.182378	0.00693913	0.0699588	0.614901	FALSE
chain.countdata[, i]78	C7	0.0885508	0.0580256	-0.0251772	0.202279	0.127808	0.638684	FALSE
chain.countdata[, i]79	C8G	-0.182242	0.0485823	-0.277461	-0.0870219	0.000251212	0.0209762	TRUE
chain.countdata[, i]80	C9	-0.133304	0.041949	-0.215523	-0.0510856	0.00158574	0.0662044	FALSE
chain.countdata[, i]81	CD55	0.0854352	0.0718877	-0.0554621	0.226333	0.235346	0.717807	FALSE
chain.countdata[, i]82	CFB	-0.0178234	0.0481512	-0.112198	0.0765513	0.711431	0.921363	FALSE
chain.countdata[, i]83	CFD	-0.143416	0.0535555	-0.248383	-0.038449	0.00768157	0.23324	FALSE
chain.countdata[, i]84	CFH	-0.0142868	0.0486315	-0.109603	0.0810292	0.769055	0.931336	FALSE
chain.countdata[, i]85	CFHR5	-0.187293	0.0461058	-0.277659	-0.0969274	5.71569e-05	0.0119808	TRUE
chain.countdata[, i]86	CFI	-0.0643237	0.0484758	-0.159335	0.0306871	0.185178	0.671239	FALSE
chain.countdata[, i]87	CR1	-0.0745043	0.052555	-0.17751	0.0285016	0.157145	0.656079	FALSE
chain.countdata[, i]88	CR2	-0.121868	0.0498483	-0.219569	-0.0241672	0.0148624	0.317068	FALSE
chain.countdata[, i]89	CRP	-0.0567674	0.0353417	-0.126036	0.0125011	0.108876	0.638684	FALSE
chain.countdata[, i]90	CLEC10A	-0.0333894	0.0432672	-0.118192	0.0514126	0.440899	0.822683	FALSE
chain.countdata[, i]91	CLEC4A	0.00833624	0.042878	-0.0757031	0.0923756	0.845931	0.948123	FALSE
chain.countdata[, i]92	CLEC4C	0.0445177	0.0503707	-0.0542071	0.143243	0.377296	0.774076	FALSE
chain.countdata[, i]93	CLEC4D	-0.0281781	0.0534642	-0.132966	0.0766097	0.598443	0.865827	FALSE
chain.countdata[, i]94	CLEC4M	0.0348823	0.0451117	-0.0535349	0.1233	0.439771	0.822683	FALSE
chain.countdata[, i]95	CLEC6A	0.0389903	0.0433512	-0.0459766	0.123957	0.368913	0.774076	FALSE
chain.countdata[, i]96	CLEC7A	0.064899	0.0423317	-0.0180697	0.147868	0.125942	0.638684	FALSE
chain.countdata[, i]97	CXCL10	0.029671	0.0422364	-0.0531108	0.112453	0.48272	0.847759	FALSE
chain.countdata[, i]98	CXCL11	0.142151	0.0442354	0.0554514	0.228851	0.0014051	0.0662044	FALSE
chain.countdata[, i]99	CXCL13	-0.0407473	0.0500112	-0.138767	0.0572728	0.415819	0.79362	FALSE
chain.countdata[, i]100	CXCL9	-0.00755604	0.041547	-0.0889867	0.0738747	0.855766	0.953674	FALSE
chain.countdata[, i]101	CXCL9.1	0.0144956	0.0451417	-0.0739805	0.102972	0.748276	0.921363	FALSE
chain.countdata[, i]102	DEFA5	0.020733	0.0597103	-0.096297	0.137763	0.728623	0.921363	FALSE
chain.countdata[, i]103	SAMHD1	-0.0220096	0.0424086	-0.105129	0.0611097	0.604005	0.865827	FALSE
chain.countdata[, i]104	APOBEC3G	0.0536244	0.0388949	-0.0226081	0.129857	0.16936	0.671239	FALSE
chain.countdata[, i]105	POLR3K	-0.0572516	0.0385404	-0.132789	0.0182862	0.138064	0.640462	FALSE
chain.countdata[, i]106	POLR3F	-0.00148106	0.0346224	-0.0693398	0.0663777	0.965897	0.994139	FALSE
chain.countdata[, i]107	CRCP	-0.0599486	0.0406268	-0.139576	0.0196785	0.140765	0.644046	FALSE
chain.countdata[, i]108	HERC5	-0.0349034	0.0487779	-0.130506	0.0606996	0.474727	0.847759	FALSE
chain.countdata[, i]109	DTX3L	0.0577256	0.0352947	-0.0114508	0.126902	0.102802	0.638684	FALSE
chain.countdata[, i]110	ITCH	-0.067832	0.0338308	-0.134139	-0.0015248	0.0455465	0.507084	FALSE
chain.countdata[, i]111	TRIM62	0.0717773	0.0413521	-0.00927119	0.152826	0.0832587	0.632009	FALSE
chain.countdata[, i]112	AIMP1	-0.0739478	0.0512032	-0.174304	0.0264086	0.149361	0.656079	FALSE
chain.countdata[, i]113	CCL11	0.0609982	0.0685956	-0.0734468	0.195443	0.374904	0.774076	FALSE
chain.countdata[, i]114	FADD	-0.130122	0.0595879	-0.246912	-0.0133319	0.0296245	0.422632	FALSE
chain.countdata[, i]115	FGB	-0.0348623	0.0472348	-0.127441	0.0577163	0.460847	0.836537	FALSE
chain.countdata[, i]116	FCN1	0.0839022	0.0505078	-0.0150913	0.182896	0.0973413	0.638684	FALSE
chain.countdata[, i]117	FCN2	-0.0461063	0.0434875	-0.13134	0.0391277	0.289574	0.761558	FALSE
chain.countdata[, i]118	FCN3	0.100733	0.0558448	-0.00872072	0.210187	0.0719661	0.616325	FALSE
chain.countdata[, i]119	CX3CL1	-0.0688865	0.0540171	-0.174758	0.036985	0.202837	0.691302	FALSE
chain.countdata[, i]120	LGALS3	0.0489458	0.0563467	-0.0614917	0.159383	0.385556	0.774076	FALSE
chain.countdata[, i]121	IFI16	-0.00417342	0.0474307	-0.0971358	0.0887889	0.929921	0.992312	FALSE
chain.countdata[, i]122	GAPDH	0.0805706	0.0472866	-0.0121094	0.173251	0.0904799	0.638684	FALSE
chain.countdata[, i]123	GZMM	0.0139554	0.0421468	-0.0686509	0.0965617	0.740703	0.921363	FALSE
chain.countdata[, i]124	CXCL2	0.0442559	0.0372537	-0.0287599	0.117272	0.235537	0.717807	FALSE
chain.countdata[, i]125	CXCL3	0.0431033	0.0357144	-0.0268957	0.113102	0.228208	0.717807	FALSE
chain.countdata[, i]126	PLA2G2E	0.0088482	0.0325024	-0.0548554	0.0725518	0.78556	0.93794	FALSE
chain.countdata[, i]127	GBP5	-0.0176173	0.0415933	-0.0991386	0.063904	0.672088	0.912509	FALSE
chain.countdata[, i]128	HAVCR2.1	0.0117957	0.0292426	-0.0455187	0.06911	0.686852	0.921363	FALSE
chain.countdata[, i]129	HAVCR2.2	0.108412	0.0624525	-0.013993	0.230816	0.0832517	0.632009	FALSE
chain.countdata[, i]130	HK1	-0.0154215	0.0483452	-0.110176	0.0793334	0.749879	0.921363	FALSE
chain.countdata[, i]131	FCGR1A	0.00851043	0.0434664	-0.0766821	0.093703	0.844867	0.948123	FALSE
chain.countdata[, i]132	HMGB1	-0.020811	0.0456932	-0.110368	0.068746	0.649079	0.899553	FALSE
chain.countdata[, i]133	HMGB2	0.0488067	0.0428619	-0.0352011	0.132814	0.255421	0.721083	FALSE
chain.countdata[, i]134	HMGB3	0.0517891	0.0460417	-0.038451	0.142029	0.261231	0.721083	FALSE
chain.countdata[, i]135	SETD2	0.0381043	0.0470627	-0.0541369	0.130345	0.418597	0.794382	FALSE
chain.countdata[, i]136	HLA_E	0.0245801	0.0430233	-0.059744	0.108904	0.568071	0.865827	FALSE
chain.countdata[, i]137	HLA_C	0.0336526	0.0224107	-0.0102716	0.0775768	0.133856	0.638684	FALSE
chain.countdata[, i]138	IL17A.IL17F	0.0472016	0.0355415	-0.0224585	0.116862	0.184781	0.671239	FALSE
chain.countdata[, i]139	ITGAM	-0.0172926	0.031401	-0.0788375	0.0442522	0.582092	0.865827	FALSE
chain.countdata[, i]140	IFNG	0.0170133	0.0418063	-0.0649255	0.0989521	0.684229	0.921363	FALSE
chain.countdata[, i]141	IFNG.1	0.0554059	0.0413427	-0.0256244	0.136436	0.181596	0.671239	FALSE
chain.countdata[, i]142	IRF1	-0.0325267	0.028456	-0.0882994	0.0232461	0.253583	0.721083	FALSE
chain.countdata[, i]143	IRF1.1	-0.0396191	0.0459743	-0.129727	0.0504889	0.389302	0.774076	FALSE
chain.countdata[, i]144	IRF3	0.0260379	0.0477188	-0.0674892	0.119565	0.586124	0.865827	FALSE
chain.countdata[, i]145	IRF5	-0.0449591	0.0500394	-0.143034	0.0531163	0.369533	0.774076	FALSE
chain.countdata[, i]146	MX1	0.000311897	0.0424393	-0.0828676	0.0834913	0.994139	0.994139	FALSE
chain.countdata[, i]147	IFIH1	-0.00387196	0.0387874	-0.0798938	0.0721498	0.920524	0.988602	FALSE
chain.countdata[, i]148	IFIT2	-0.00402369	0.0444146	-0.0910747	0.0830273	0.927856	0.992312	FALSE
chain.countdata[, i]149	IFIT3	0.0602539	0.0398632	-0.0178765	0.138384	0.13131	0.638684	FALSE
chain.countdata[, i]150	IL1A	-0.020544	0.039381	-0.0977293	0.0566413	0.602141	0.865827	FALSE
chain.countdata[, i]151	IL1B	0.0809103	0.0485371	-0.0142207	0.176041	0.0973936	0.638684	FALSE
chain.countdata[, i]152	IL1RAP	-0.18654	0.0477834	-0.280193	-0.0928858	0.00018858	0.0209762	TRUE
chain.countdata[, i]153	IL1R1	-0.0190019	0.0595804	-0.135777	0.0977734	0.74999	0.921363	FALSE
chain.countdata[, i]154	IRAK4	0.0312183	0.0340647	-0.0355472	0.0979839	0.36058	0.774076	FALSE
chain.countdata[, i]155	IL1RL2	-0.0018891	0.0469537	-0.0939166	0.0901384	0.967924	0.994139	FALSE
chain.countdata[, i]156	IL17RA	-0.00906609	0.0444332	-0.0961535	0.0780213	0.838417	0.948123	FALSE
chain.countdata[, i]157	IL17RC	0.067276	0.0471832	-0.0252015	0.159753	0.154604	0.656079	FALSE
chain.countdata[, i]158	IL17RE	-0.0488693	0.0482314	-0.143401	0.0456625	0.311489	0.774076	FALSE
chain.countdata[, i]159	IL17A	-0.0125311	0.0468238	-0.104304	0.0792419	0.789105	0.93794	FALSE
chain.countdata[, i]160	IL17A.1	0.0038353	0.0474393	-0.0891441	0.0968147	0.935598	0.994139	FALSE
chain.countdata[, i]161	IL17C	-0.0439414	0.0430648	-0.128347	0.0404641	0.30807	0.774076	FALSE
chain.countdata[, i]162	IL17F	0.020325	0.0301127	-0.0386949	0.0793449	0.500025	0.847759	FALSE
chain.countdata[, i]163	IL17F.1	-0.0669807	0.042182	-0.149656	0.0156944	0.112963	0.638684	FALSE
chain.countdata[, i]164	IL18	0.050262	0.0493493	-0.0464609	0.146985	0.310025	0.774076	FALSE
chain.countdata[, i]165	IL18R1	0.0808158	0.0615587	-0.0398369	0.201469	0.189948	0.671239	FALSE
chain.countdata[, i]166	IL18RAP	0.00721978	0.0399302	-0.0710421	0.0854816	0.856593	0.953674	FALSE
chain.countdata[, i]167	IL18RAP.1	-0.00137021	0.0434647	-0.0865595	0.083819	0.974864	0.994139	FALSE
chain.countdata[, i]168	IL23R	0.081933	0.0576785	-0.0311147	0.194981	0.156141	0.656079	FALSE
chain.countdata[, i]169	IL36A	-0.0385422	0.0441563	-0.125087	0.0480026	0.383794	0.774076	FALSE
chain.countdata[, i]170	IL36B	0.0230298	0.0340567	-0.0437201	0.0897797	0.499225	0.847759	FALSE
chain.countdata[, i]171	IL36G	-0.0343868	0.0390634	-0.11095	0.042176	0.379181	0.774076	FALSE
chain.countdata[, i]172	IL36RN	-0.0610912	0.041859	-0.143133	0.020951	0.145105	0.646203	FALSE
chain.countdata[, i]173	CXCL8	0.000413042	0.0545661	-0.106534	0.107361	0.993964	0.994139	FALSE
chain.countdata[, i]174	KNG1.1	0.0385465	0.0454336	-0.0505017	0.127595	0.396666	0.779332	FALSE
chain.countdata[, i]175	KNG1.2	0.0708608	0.0540833	-0.0351405	0.176862	0.191134	0.671239	FALSE
chain.countdata[, i]176	KNG1	0.0265162	0.0428937	-0.0575539	0.110586	0.537103	0.865827	FALSE
chain.countdata[, i]177	LACC1	-0.0142583	0.041189	-0.0949873	0.0664706	0.729373	0.921363	FALSE
chain.countdata[, i]178	LXN	-0.0239586	0.0402949	-0.102935	0.055018	0.55244	0.865827	FALSE
chain.countdata[, i]179	LGR4	-0.00965172	0.0366938	-0.0815702	0.0622668	0.792637	0.938797	FALSE
chain.countdata[, i]180	LILRA2	-0.0212253	0.047557	-0.114435	0.0719847	0.655584	0.902427	FALSE
chain.countdata[, i]181	LILRA4	-0.013939	0.046176	-0.104442	0.0765642	0.762893	0.931336	FALSE
chain.countdata[, i]182	LILRA5	-0.0547139	0.0512955	-0.155251	0.0458234	0.286854	0.76039	FALSE
chain.countdata[, i]183	CD47	0.0702928	0.0432268	-0.0144302	0.155016	0.105484	0.638684	FALSE
chain.countdata[, i]184	LBP	0.0498714	0.0528772	-0.0537659	0.153509	0.346139	0.774076	FALSE
chain.countdata[, i]185	LY86	0.0282124	0.0426881	-0.0554548	0.11188	0.509171	0.852598	FALSE
chain.countdata[, i]186	LOXL3	0.0201192	0.0349718	-0.0484242	0.0886626	0.565485	0.865827	FALSE
chain.countdata[, i]187	CSF1R	0.0189788	0.0494566	-0.0779543	0.115912	0.701356	0.921363	FALSE
chain.countdata[, i]188	MIF	-0.00518457	0.0425798	-0.0886394	0.0782703	0.903148	0.982578	FALSE
chain.countdata[, i]189	MIF.1	0.0346083	0.047892	-0.0592582	0.128475	0.470921	0.847759	FALSE
chain.countdata[, i]190	MARCO	0.0162919	0.0489753	-0.0796979	0.112282	0.739596	0.921363	FALSE
chain.countdata[, i]191	MARCO.1	-0.0474052	0.0501781	-0.145752	0.0509421	0.345285	0.774076	FALSE
chain.countdata[, i]192	MST1R	0.00469727	0.0466673	-0.0867689	0.0961635	0.919881	0.988602	FALSE
chain.countdata[, i]193	MASP1	0.0524101	0.0622989	-0.0696934	0.174514	0.400635	0.782527	FALSE
chain.countdata[, i]194	MASP1.1	-0.0861836	0.0522647	-0.188621	0.0162534	0.0998675	0.638684	FALSE
chain.countdata[, i]195	MASP1.2	-0.0210177	0.0346183	-0.0888684	0.0468329	0.544062	0.865827	FALSE
chain.countdata[, i]196	MBL2	0.0596678	0.0368149	-0.0124881	0.131824	0.105735	0.638684	FALSE
chain.countdata[, i]197	ZC3H12A	0.0389235	0.0375321	-0.0346382	0.112485	0.300944	0.774076	FALSE
chain.countdata[, i]198	CD46	0.0299695	0.0575816	-0.0828883	0.142827	0.603004	0.865827	FALSE
chain.countdata[, i]199	MSRB1	0.0601686	0.0452385	-0.0284973	0.148834	0.184141	0.671239	FALSE
chain.countdata[, i]200	sCD14	-0.0520606	0.0627428	-0.175034	0.0709131	0.407252	0.7907	FALSE
chain.countdata[, i]201	METTL3	0.12654	0.0524149	0.0238085	0.229271	0.0164389	0.317068	FALSE
chain.countdata[, i]202	NLRP1	-0.0357312	0.0369453	-0.108143	0.0366803	0.333973	0.774076	FALSE
chain.countdata[, i]203	NLRP10	-0.0157991	0.0334119	-0.0812853	0.0496871	0.63653	0.88599	FALSE
chain.countdata[, i]204	NLRP4	0.0551032	0.0403964	-0.0240723	0.134279	0.173197	0.671239	FALSE
chain.countdata[, i]205	SIRT2	0.0642312	0.0340503	-0.00250612	0.130968	0.0598875	0.555623	FALSE
chain.countdata[, i]206	SIRT2.1	0.0111346	0.0503907	-0.0876294	0.109899	0.825229	0.94717	FALSE
chain.countdata[, i]207	CD244	0.107547	0.0464028	0.0165997	0.198495	0.0209348	0.349611	FALSE
chain.countdata[, i]208	NMB	0.0246105	0.0464748	-0.0664783	0.115699	0.596677	0.865827	FALSE
chain.countdata[, i]209	NFKBID	-0.0610169	0.0518426	-0.162627	0.0405927	0.239927	0.718373	FALSE
chain.countdata[, i]210	KLRC1	0.024349	0.0373437	-0.0488433	0.0975412	0.514701	0.852598	FALSE
chain.countdata[, i]211	KLRK1	0.0250284	0.044242	-0.0616844	0.111741	0.571858	0.865827	FALSE
chain.countdata[, i]212	KLRK1.1	0.0263699	0.0437946	-0.0594658	0.112206	0.547372	0.865827	FALSE
chain.countdata[, i]213	NMI	0.0522458	0.0520776	-0.0498243	0.154316	0.316556	0.774076	FALSE
chain.countdata[, i]214	NONO	0.0577751	0.0487247	-0.0377235	0.153274	0.236404	0.717807	FALSE
chain.countdata[, i]215	OLR1	-0.041862	0.0451275	-0.13031	0.0465862	0.354166	0.774076	FALSE
chain.countdata[, i]216	OLR1.1	-0.0138762	0.0598191	-0.131119	0.103367	0.816664	0.944559	FALSE
chain.countdata[, i]217	PSPC1	0.0984709	0.0475479	0.00527885	0.191663	0.0388976	0.447993	FALSE
chain.countdata[, i]218	PGLYRP1	0.0140476	0.0431621	-0.0705486	0.0986437	0.744988	0.921363	FALSE
chain.countdata[, i]219	PGLYRP3	-0.0437749	0.0503085	-0.142378	0.0548279	0.384715	0.774076	FALSE
chain.countdata[, i]220	PGLYRP4	0.000914706	0.0568693	-0.110547	0.112377	0.987176	0.994139	FALSE
chain.countdata[, i]221	PIK3CG	-0.0269034	0.0548536	-0.134415	0.0806077	0.624151	0.879251	FALSE
chain.countdata[, i]222	PLA2G2A	-0.040606	0.0425096	-0.123923	0.0427113	0.339946	0.774076	FALSE
chain.countdata[, i]223	PLD3	0.00956252	0.0454851	-0.0795867	0.0987118	0.833833	0.948123	FALSE
chain.countdata[, i]224	KLKB1	-0.0573975	0.0493311	-0.154085	0.0392896	0.245193	0.718373	FALSE
chain.countdata[, i]225	SERPING1	-0.0469329	0.0522774	-0.149395	0.0555289	0.370236	0.774076	FALSE
chain.countdata[, i]226	SERPING1.1	0.000715548	0.0527579	-0.102688	0.104119	0.989185	0.994139	FALSE
chain.countdata[, i]227	PARP1	-0.0160234	0.0436319	-0.10154	0.0694935	0.713606	0.921363	FALSE
chain.countdata[, i]228	PCBP2	0.0141155	0.0433015	-0.0707539	0.0989849	0.745504	0.921363	FALSE
chain.countdata[, i]229	PQBP1	0.0432929	0.0444665	-0.0438599	0.130446	0.330771	0.774076	FALSE
chain.countdata[, i]230	PRDM1	-0.0116791	0.0502689	-0.110204	0.0868461	0.816401	0.944559	FALSE
chain.countdata[, i]231	DDX58	0.061937	0.0369893	-0.0105606	0.134435	0.0947678	0.638684	FALSE
chain.countdata[, i]232	DHX58.1	0.000999514	0.0385244	-0.0745069	0.076506	0.979312	0.994139	FALSE
chain.countdata[, i]233	PML	0.114273	0.0542198	0.00800426	0.220542	0.0355958	0.433023	FALSE
chain.countdata[, i]234	PSTPIP1	0.0113899	0.0416518	-0.0702462	0.093026	0.784634	0.93794	FALSE
chain.countdata[, i]235	CFP	-0.0134413	0.0590741	-0.129224	0.102342	0.820126	0.944559	FALSE
chain.countdata[, i]236	MSMP	0.108574	0.0551405	0.000500957	0.216648	0.0495175	0.533511	FALSE
chain.countdata[, i]237	CNPY3	0.126883	0.0526861	0.02362	0.230146	0.0164102	0.317068	FALSE
chain.countdata[, i]238	PARK7.2	0.05733	0.0469935	-0.0347756	0.149436	0.225208	0.717807	FALSE
chain.countdata[, i]239	PARK7	-0.0622302	0.0510069	-0.162202	0.0377415	0.223202	0.717807	FALSE
chain.countdata[, i]240	HEXIM1	0.0832368	0.0383431	0.00808565	0.158388	0.0326882	0.422632	FALSE
chain.countdata[, i]241	HEXIM1.1	0.0578617	0.0380872	-0.0167878	0.132511	0.129416	0.638684	FALSE
chain.countdata[, i]242	PRKCQ	0.0317308	0.0373048	-0.0413853	0.104847	0.396638	0.779332	FALSE
chain.countdata[, i]243	PRKCZ	0.0582949	0.0405485	-0.0211788	0.137769	0.15133	0.656079	FALSE
chain.countdata[, i]244	S100A12	0.0439957	0.0497859	-0.0535828	0.141574	0.377456	0.774076	FALSE
chain.countdata[, i]245	S100A8.S100A9	0.0276437	0.0462923	-0.0630876	0.118375	0.550684	0.865827	FALSE
chain.countdata[, i]246	S100A9	0.0141607	0.0526379	-0.0890076	0.117329	0.788032	0.93794	FALSE
chain.countdata[, i]247	S100A9.1	-0.0348388	0.0469465	-0.126852	0.0571746	0.458397	0.836537	FALSE
chain.countdata[, i]248	UNC93B1	0.00334364	0.0308032	-0.0570296	0.0637169	0.913606	0.988602	FALSE
chain.countdata[, i]249	PADI4	0.00498341	0.0496114	-0.0922532	0.10222	0.920031	0.988602	FALSE
chain.countdata[, i]250	SFTPD	-0.0626274	0.0445798	-0.150002	0.0247474	0.160711	0.662686	FALSE
chain.countdata[, i]251	SFTPD.1	0.0256308	0.0454386	-0.0634272	0.114689	0.572998	0.865827	FALSE
chain.countdata[, i]252	G3BP1	0.108927	0.055648	-0.0001408	0.217995	0.0511759	0.534149	FALSE
chain.countdata[, i]253	G3BP2	0.0920202	0.0474236	-0.000928228	0.184969	0.0531478	0.537921	FALSE
chain.countdata[, i]254	RIPK2	0.0650915	0.0432704	-0.0197169	0.1499	0.133158	0.638684	FALSE
chain.countdata[, i]255	RIPK2.1	-0.0482449	0.0506451	-0.147507	0.0510176	0.341274	0.774076	FALSE
chain.countdata[, i]256	REG3A	0.0380198	0.0385966	-0.0376281	0.113668	0.325165	0.774076	FALSE
chain.countdata[, i]257	REG3A.1	-0.157378	0.0577615	-0.270588	-0.0441674	0.00686934	0.229436	FALSE
chain.countdata[, i]258	REG3G	0.0299648	0.0314932	-0.0317608	0.0916904	0.34188	0.774076	FALSE
chain.countdata[, i]259	RARRES2	-0.0226317	0.0696517	-0.159146	0.113883	0.745463	0.921363	FALSE
chain.countdata[, i]260	ARHGEF2	-0.0293829	0.0466512	-0.120818	0.0620516	0.529121	0.864235	FALSE
chain.countdata[, i]261	RNASET2	-0.034307	0.0546041	-0.141329	0.0727151	0.530443	0.864235	FALSE
chain.countdata[, i]262	RIPK1	-0.0890857	0.050614	-0.188287	0.010116	0.0795806	0.632009	FALSE
chain.countdata[, i]263	CD163	0.0205362	0.0530198	-0.0833806	0.124453	0.698697	0.921363	FALSE
chain.countdata[, i]264	SEMA7A	-0.122832	0.0584543	-0.2374	-0.0082632	0.0363013	0.433023	FALSE
chain.countdata[, i]265	SENP7	-0.0269985	0.0393995	-0.10422	0.0502231	0.493515	0.847759	FALSE
chain.countdata[, i]266	TBK1	0.0145841	0.0430295	-0.0697522	0.0989203	0.734816	0.921363	FALSE
chain.countdata[, i]267	SH2D1A	0.0528042	0.0424835	-0.0304618	0.13607	0.214496	0.715782	FALSE
chain.countdata[, i]268	SH2D1B	-0.0239499	0.0440744	-0.110334	0.0624343	0.587127	0.865827	FALSE
chain.countdata[, i]269	SLAMF1	0.0427329	0.0490296	-0.0533634	0.138829	0.383926	0.774076	FALSE
chain.countdata[, i]270	CD84	0.125331	0.0574441	0.0127423	0.237919	0.0296733	0.422632	FALSE
chain.countdata[, i]271	CD84.1	0.0264703	0.0518903	-0.0752328	0.128173	0.610216	0.868145	FALSE
chain.countdata[, i]272	SLAMF6	-0.030948	0.0452543	-0.119645	0.0577488	0.49452	0.847759	FALSE
chain.countdata[, i]273	SLAMF7	0.0687947	0.0577477	-0.0443886	0.181978	0.234162	0.717807	FALSE
chain.countdata[, i]274	SLAMF7.1	0.0728565	0.0473549	-0.0199574	0.16567	0.124676	0.638684	FALSE
chain.countdata[, i]275	ATP1B1	-0.155514	0.0388293	-0.231618	-0.0794105	7.17415e-05	0.0119808	TRUE
chain.countdata[, i]276	SKP2	0.0269492	0.0472485	-0.0656561	0.119554	0.568739	0.865827	FALSE
chain.countdata[, i]277	SPON2	0.0622875	0.0532784	-0.0421362	0.166711	0.243021	0.718373	FALSE
chain.countdata[, i]278	STAB1	0.0568561	0.0500678	-0.041275	0.154987	0.256839	0.721083	FALSE
chain.countdata[, i]279	MMP3	-0.0954055	0.0445884	-0.182797	-0.00801384	0.0328995	0.422632	FALSE
chain.countdata[, i]280	TAX1BP1	0.000515844	0.0415512	-0.0809229	0.0819546	0.9901	0.994139	FALSE
chain.countdata[, i]281	THBS1	0.0290524	0.0313545	-0.0324013	0.0905061	0.354701	0.774076	FALSE
chain.countdata[, i]282	TICAM2	-0.014983	0.0425164	-0.0983136	0.0683476	0.724691	0.921363	FALSE
chain.countdata[, i]283	TRIL	-0.0132521	0.0416221	-0.09483	0.0683257	0.750331	0.921363	FALSE
chain.countdata[, i]284	TRIL.1	-0.0461312	0.0535373	-0.151062	0.0588	0.389356	0.774076	FALSE
chain.countdata[, i]285	LY9	0.0373678	0.0525951	-0.0657168	0.140452	0.478028	0.847759	FALSE
chain.countdata[, i]286	TRAF4	-0.0392557	0.0454525	-0.128341	0.0498295	0.388234	0.774076	FALSE
chain.countdata[, i]287	TNIP1	0.020825	0.0468032	-0.0709075	0.112557	0.656556	0.902427	FALSE
chain.countdata[, i]288	TIRAP	0.0628889	0.0360323	-0.00773306	0.133511	0.0827835	0.632009	FALSE
chain.countdata[, i]289	TOLLIP	0.0448882	0.0384385	-0.0304498	0.120226	0.244084	0.718373	FALSE
chain.countdata[, i]290	TLR1	-0.0460349	0.0408122	-0.126025	0.0339557	0.260109	0.721083	FALSE
chain.countdata[, i]291	TLR1.1	-0.00322565	0.0473645	-0.0960583	0.089607	0.945741	0.994139	FALSE
chain.countdata[, i]292	TLR10	-0.05128	0.0461105	-0.141655	0.039095	0.266675	0.730078	FALSE
chain.countdata[, i]293	TLR2	0.0403119	0.0543062	-0.0661263	0.14675	0.458344	0.836537	FALSE
chain.countdata[, i]294	TLR3	0.010761	0.0430339	-0.0735838	0.0951058	0.802649	0.94396	FALSE
chain.countdata[, i]295	TLR4	0.0701912	0.0427985	-0.0136923	0.154075	0.101647	0.638684	FALSE
chain.countdata[, i]296	TLR4.LY96	-0.0573061	0.0534434	-0.162053	0.0474411	0.284376	0.759854	FALSE
chain.countdata[, i]297	TLR5	-0.091117	0.0476716	-0.184552	0.00231772	0.0566413	0.549175	FALSE
chain.countdata[, i]298	TIFA	-0.0201525	0.0409037	-0.100322	0.0600173	0.622478	0.879251	FALSE
chain.countdata[, i]299	TMEM106A	0.031665	0.0418367	-0.0503335	0.113664	0.449495	0.829455	FALSE
chain.countdata[, i]300	TREM1	-0.014904	0.0579772	-0.128537	0.0987293	0.797241	0.940914	FALSE
chain.countdata[, i]301	TRIM5	0.0370079	0.042135	-0.0455752	0.119591	0.380234	0.774076	FALSE
chain.countdata[, i]302	TTLL12	0.0259518	0.0394923	-0.0514516	0.103355	0.511589	0.852598	FALSE
chain.countdata[, i]303	TNF	0.0518279	0.0395451	-0.0256791	0.129335	0.190678	0.671239	FALSE
chain.countdata[, i]304	TNF.1	-0.00866519	0.0418387	-0.0906676	0.0733372	0.836027	0.948123	FALSE
chain.countdata[, i]305	TNFAIP3	0.042586	0.0356989	-0.0273825	0.112555	0.233696	0.717807	FALSE
chain.countdata[, i]306	TNFRSF14	-0.0386591	0.0508723	-0.138367	0.0610487	0.447701	0.829455	FALSE
chain.countdata[, i]307	TNFRSF14.1	-0.0754914	0.0502372	-0.173955	0.0229717	0.13362	0.638684	FALSE
chain.countdata[, i]308	TNFRSF14.2	0.00476546	0.0386101	-0.0709089	0.0804399	0.901836	0.982578	FALSE
chain.countdata[, i]309	BTK	-0.00811712	0.0412044	-0.0888763	0.072642	0.843985	0.948123	FALSE
chain.countdata[, i]310	FGR	0.0490852	0.0494646	-0.0478636	0.146034	0.32176	0.774076	FALSE
chain.countdata[, i]311	HCK	-0.0590345	0.0461023	-0.149393	0.0313244	0.201028	0.691302	FALSE
chain.countdata[, i]312	JAK2	-0.0054132	0.0345568	-0.0731433	0.0623169	0.875704	0.962122	FALSE
chain.countdata[, i]313	LYN	0.00172796	0.0353091	-0.0674765	0.0709324	0.961018	0.994139	FALSE
chain.countdata[, i]314	SYK	-0.0241762	0.0419471	-0.106391	0.0580386	0.564859	0.865827	FALSE
chain.countdata[, i]315	USP14	0.00332143	0.0438967	-0.0827145	0.0893573	0.939733	0.994139	FALSE
chain.countdata[, i]316	CYLD	0.00636773	0.0375295	-0.0671888	0.0799242	0.865368	0.960242	FALSE
chain.countdata[, i]317	OTULIN	0.0236315	0.0450848	-0.064733	0.111996	0.60054	0.865827	FALSE
chain.countdata[, i]318	ISG15	0.0185373	0.0432198	-0.0661719	0.103247	0.668181	0.910908	FALSE
chain.countdata[, i]319	CYBC1	-0.0437818	0.0492242	-0.140259	0.0526958	0.37449	0.774076	FALSE
chain.countdata[, i]320	None	0.0188012	0.043238	-0.0659438	0.103546	0.663888	0.908765	FALSE
chain.countdata[, i]321	UMOD	-0.0643426	0.0412348	-0.145161	0.016476	0.119331	0.638684	FALSE
chain.countdata[, i]322	VSIG4	0.0438216	0.0621781	-0.0780451	0.165688	0.481323	0.847759	FALSE
chain.countdata[, i]323	XRCC6	0.0935962	0.0505108	-0.00540305	0.192596	0.064508	0.582316	FALSE
chain.countdata[, i]324	ZBP1	0.0404577	0.0491147	-0.0558054	0.136721	0.410508	0.7907	FALSE
chain.countdata[, i]325	ZNF580	0.0594463	0.0375329	-0.0141168	0.133009	0.113898	0.638684	FALSE
chain.countdata[, i]326	IgA	0.194336	0.0659937	0.0649904	0.323681	0.00338775	0.125723	FALSE
chain.countdata[, i]327	IgD	-0.046693	0.0523466	-0.14929	0.0559043	0.372838	0.774076	FALSE
chain.countdata[, i]328	IgE	-0.0226613	0.0334626	-0.0882469	0.0429242	0.498961	0.847759	FALSE
chain.countdata[, i]329	IgG	0.0500401	0.0525954	-0.0530451	0.153125	0.341999	0.774076	FALSE
chain.countdata[, i]330	IgJ	-0.0421079	0.0350269	-0.110759	0.0265436	0.229896	0.717807	FALSE
chain.countdata[, i]331	IgM	0.181921	0.0572223	0.0697675	0.294075	0.00157553	0.0662044	FALSE
chain.countdata[, i]332	MPO.1	0.00335685	0.0565813	-0.10754	0.114254	0.952717	0.994139	FALSE
chain.countdata[, i]333	IL10	-0.0313466	0.050613	-0.130546	0.067853	0.536086	0.865827	FALSE

## Sheet: Figure 2B
Column1	protein	coefs	SE	lower.95CI	upper.95CI	p.value	adj.p.value	significant
chain.countdata[, i]	WBC	-0.00233377	0.005683	-0.0134723	0.00880471	0.681522	0.701833	FALSE
chain.countdata[, i]1	Platelets	0.107371	0.0693039	-0.0284621	0.243204	0.122027	0.356545	FALSE
chain.countdata[, i]2	Neutrophils	0.0486873	0.0477066	-0.0448159	0.142191	0.308056	0.539098	FALSE
chain.countdata[, i]3	Lymphocytes	-0.0645387	0.0450644	-0.152863	0.0237859	0.152805	0.356545	FALSE
chain.countdata[, i]4	Eosinophils	-0.0967013	0.0296625	-0.154839	-0.0385638	0.0012042	0.00842942	TRUE
chain.countdata[, i]5	Monocytes	0.0202921	0.0473001	-0.0724145	0.112999	0.668208	0.701833	FALSE
chain.countdata[, i]6	Basophils	-0.0192702	0.0500366	-0.11734	0.0787998	0.701833	0.701833	FALSE

## Sheet: Figure 2C
Column1	protein	coefs	SE	lower.95CI	upper.95CI	p.value	adj.p.value	significant
chain.countdata[, i]	ADCYAP1.0	0.0342441	0.0498778	-0.0635146	0.132003	0.49273	0.836195	FALSE
chain.countdata[, i]1	APMAP	0.0375208	0.0463008	-0.0532272	0.128269	0.418128	0.787917	FALSE
chain.countdata[, i]2	ADCYAP1.1	0.027082	0.0369045	-0.0452494	0.0994135	0.463402	0.83005	FALSE
chain.countdata[, i]3	ADCYAP1	0.0022821	0.0407202	-0.077528	0.0820922	0.95533	0.98687	FALSE
chain.countdata[, i]4	ADCYAP1.3	0.0119605	0.0436406	-0.0735735	0.0974946	0.784149	0.950159	FALSE
chain.countdata[, i]5	ADIPOQ	-0.0177838	0.0581887	-0.131832	0.096264	0.760086	0.94216	FALSE
chain.countdata[, i]6	ADM	0.00382475	0.049194	-0.0925937	0.100243	0.938069	0.98687	FALSE
chain.countdata[, i]7	ADM.1	0.041349	0.0505095	-0.0576478	0.140346	0.413421	0.787917	FALSE
chain.countdata[, i]8	ADM2	-0.115229	0.0428732	-0.199259	-0.0311992	0.0074739	0.156829	FALSE
chain.countdata[, i]9	AGRP	0.0140921	0.0565527	-0.096749	0.124933	0.803328	0.950159	FALSE
chain.countdata[, i]10	AMH	-0.100371	0.049047	-0.196502	-0.00424102	0.0432902	0.320741	FALSE
chain.countdata[, i]11	ANGPTL8	-0.0021409	0.034831	-0.0704084	0.0661266	0.951014	0.98687	FALSE
chain.countdata[, i]12	APLN	0.0207633	0.0438729	-0.0652259	0.106753	0.63627	0.886428	FALSE
chain.countdata[, i]13	AREG	0.0465448	0.0417618	-0.0353068	0.128396	0.266326	0.728309	FALSE
chain.countdata[, i]14	ARL6	0.0390934	0.0363864	-0.0322226	0.110409	0.283379	0.738806	FALSE
chain.countdata[, i]15	ARMC10	-0.0493653	0.0506794	-0.148695	0.0499644	0.330524	0.743109	FALSE
chain.countdata[, i]16	ARTN	-0.067676	0.0442853	-0.154473	0.0191215	0.12714	0.528361	FALSE
chain.countdata[, i]17	BDNF	-0.00841735	0.0310055	-0.0691871	0.0523524	0.786191	0.950159	FALSE
chain.countdata[, i]18	BMP1	-0.131825	0.0612182	-0.25181	-0.0118394	0.0318351	0.296521	FALSE
chain.countdata[, i]19	BMP10	0.106287	0.046703	0.0147506	0.197823	0.0232949	0.244069	FALSE
chain.countdata[, i]20	BMP15	0.0298316	0.0318508	-0.0325947	0.0922579	0.349428	0.761903	FALSE
chain.countdata[, i]21	BMP2	0.030252	0.052828	-0.073289	0.133793	0.567152	0.871051	FALSE
chain.countdata[, i]22	BMP3	-0.0125189	0.0523908	-0.115203	0.0901652	0.811245	0.95475	FALSE
chain.countdata[, i]23	BMP4	-0.052126	0.0582849	-0.166362	0.0621102	0.371651	0.766824	FALSE
chain.countdata[, i]24	BMP5	-0.0558046	0.0619278	-0.177181	0.0655716	0.36808	0.764294	FALSE
chain.countdata[, i]25	BMP6	-0.0608343	0.0569297	-0.172414	0.0507458	0.285832	0.738806	FALSE
chain.countdata[, i]26	BMP7	-0.0157995	0.062851	-0.138985	0.107386	0.801668	0.950159	FALSE
chain.countdata[, i]27	BMP8B	-0.0504427	0.0483001	-0.145109	0.0442238	0.296939	0.738806	FALSE
chain.countdata[, i]28	BMPR1B	-0.0569076	0.0505133	-0.155912	0.0420966	0.260538	0.719791	FALSE
chain.countdata[, i]29	BRMS1L	0.0420899	0.0404405	-0.0371721	0.121352	0.298519	0.738806	FALSE
chain.countdata[, i]30	BTC	0.0409005	0.0368888	-0.0314002	0.113201	0.268089	0.728309	FALSE
chain.countdata[, i]31	BTC.1	-0.0830812	0.0551018	-0.191079	0.0249164	0.13237	0.528361	FALSE
chain.countdata[, i]32	C1QTNF9	0.0228746	0.0410815	-0.0576438	0.103393	0.577925	0.871051	FALSE
chain.countdata[, i]33	C1QTNF9.1	0.0198374	0.0568216	-0.0915309	0.131206	0.727194	0.920788	FALSE
chain.countdata[, i]34	CALCB	-0.0952166	0.0541827	-0.201413	0.0109796	0.079578	0.48948	FALSE
chain.countdata[, i]35	CARTPT	0.0568132	0.0367764	-0.0152673	0.128894	0.123043	0.528361	FALSE
chain.countdata[, i]36	CCK	0.0100151	0.0509248	-0.0897957	0.109826	0.844189	0.955166	FALSE
chain.countdata[, i]37	CCN1	0.0160154	0.044763	-0.0717186	0.103749	0.720674	0.920788	FALSE
chain.countdata[, i]38	CCN3	-0.0210257	0.049603	-0.118246	0.0761945	0.671852	0.90776	FALSE
chain.countdata[, i]39	CCN6	0.031891	0.0407323	-0.0479429	0.111725	0.434066	0.812096	FALSE
chain.countdata[, i]40	CD320	0.0195821	0.0314292	-0.0420179	0.0811822	0.533548	0.864254	FALSE
chain.countdata[, i]41	CDNF	-0.0059137	0.0467582	-0.0975581	0.0857307	0.899417	0.971419	FALSE
chain.countdata[, i]42	CDNF.1	0.0249993	0.0459826	-0.0651249	0.115123	0.586928	0.871051	FALSE
chain.countdata[, i]43	CELA2A	-0.00188714	0.0337162	-0.0679696	0.0641954	0.955388	0.98687	FALSE
chain.countdata[, i]44	CGA	0.0261848	0.0387004	-0.0496666	0.102036	0.498992	0.836195	FALSE
chain.countdata[, i]45	CGA.CGB3.CGB7	-0.00552145	0.0372448	-0.0785199	0.067477	0.882209	0.965965	FALSE
chain.countdata[, i]46	CGA.FSHB	-0.113689	0.0440386	-0.200003	-0.0273752	0.0101286	0.157235	FALSE
chain.countdata[, i]47	CGA.LHB	0.0067682	0.0378047	-0.0673277	0.0808641	0.858013	0.959491	FALSE
chain.countdata[, i]48	CGA.TSHB	-0.0651065	0.0445142	-0.152353	0.0221398	0.144246	0.528361	FALSE
chain.countdata[, i]49	CGB2	0.0590814	0.0346352	-0.00880238	0.126965	0.0890604	0.528361	FALSE
chain.countdata[, i]50	CGB3	0.015711	0.0426414	-0.0678646	0.0992866	0.712719	0.920788	FALSE
chain.countdata[, i]51	CGREF1	0.0528027	0.0648212	-0.0742445	0.17985	0.415708	0.787917	FALSE
chain.countdata[, i]52	CHRDL1	-0.108557	0.0563525	-0.219006	0.00189189	0.054652	0.390734	FALSE
chain.countdata[, i]53	CHRDL2	0.0339374	0.0647521	-0.0929743	0.160849	0.600454	0.873875	FALSE
chain.countdata[, i]54	CLEC11A	0.044915	0.0591267	-0.0709711	0.160801	0.447863	0.812096	FALSE
chain.countdata[, i]55	CNMD	-0.00769764	0.0522717	-0.110148	0.094753	0.882999	0.965965	FALSE
chain.countdata[, i]56	CNTF	-0.066828	0.0475877	-0.160098	0.0264421	0.160969	0.558254	FALSE
chain.countdata[, i]57	COL13A1	-0.0503765	0.0514958	-0.151306	0.0505534	0.328475	0.743109	FALSE
chain.countdata[, i]58	CPE	-0.0742737	0.0591649	-0.190235	0.0416874	0.210269	0.671131	FALSE
chain.countdata[, i]59	CPE.1	0.0555491	0.034646	-0.0123558	0.123454	0.109518	0.528361	FALSE
chain.countdata[, i]60	CREG1	0.141662	0.0437558	0.0559026	0.227422	0.00128869	0.0427943	TRUE
chain.countdata[, i]61	CRH	-0.0584834	0.0326278	-0.122433	0.00546597	0.0736892	0.481966	FALSE
chain.countdata[, i]62	CRH.1	-0.00868479	0.033148	-0.0736537	0.0562841	0.793434	0.950159	FALSE
chain.countdata[, i]63	CSF2	-0.0166619	0.0307214	-0.0768747	0.043551	0.587826	0.871051	FALSE
chain.countdata[, i]64	CSF3	-0.0196346	0.0541427	-0.125752	0.0864832	0.717031	0.920788	FALSE
chain.countdata[, i]65	CSF3.1	0.0330981	0.0405034	-0.046287	0.112483	0.414247	0.787917	FALSE
chain.countdata[, i]66	CXCL12	0.0447707	0.0544037	-0.0618587	0.1514	0.411057	0.787917	FALSE
chain.countdata[, i]67	CXCL12.1	-0.0125767	0.0545143	-0.119423	0.0942693	0.817682	0.955166	FALSE
chain.countdata[, i]68	CXCL12.3	-0.0416982	0.060913	-0.161085	0.0776891	0.49396	0.836195	FALSE
chain.countdata[, i]69	DAXX	0.0380582	0.0463335	-0.0527538	0.12887	0.411857	0.787917	FALSE
chain.countdata[, i]70	DDIT3	0.0341501	0.0446036	-0.0532713	0.121571	0.444284	0.812096	FALSE
chain.countdata[, i]71	DDR2	-0.0716872	0.0535767	-0.176696	0.0333212	0.181562	0.603972	FALSE
chain.countdata[, i]72	DDR2.1	0.00946342	0.0379721	-0.0649606	0.0838874	0.803301	0.950159	FALSE
chain.countdata[, i]73	ECM1	0.0321527	0.0589367	-0.0833611	0.147667	0.585686	0.871051	FALSE
chain.countdata[, i]74	EFEMP1	0.0946663	0.0639028	-0.0305809	0.219913	0.139266	0.528361	FALSE
chain.countdata[, i]75	EGF	-0.0165841	0.0414554	-0.0978351	0.0646669	0.689299	0.911511	FALSE
chain.countdata[, i]76	EGF.1	0.0497316	0.0418927	-0.0323766	0.13184	0.237617	0.694643	FALSE
chain.countdata[, i]77	EIF2AK4	-0.0447745	0.0450717	-0.133114	0.0435644	0.32103	0.743109	FALSE
chain.countdata[, i]78	ENOX2	-0.0880081	0.0499093	-0.185829	0.00981227	0.0785769	0.48948	FALSE
chain.countdata[, i]79	ENPP2	0.0457647	0.0642758	-0.0802137	0.171743	0.476913	0.836195	FALSE
chain.countdata[, i]80	EPO	0.0469203	0.0398078	-0.0311016	0.124942	0.23942	0.694643	FALSE
chain.countdata[, i]81	EREG	0.0324998	0.0358889	-0.0378411	0.102841	0.365625	0.764294	FALSE
chain.countdata[, i]82	FAM107A	-0.0561519	0.0496204	-0.153406	0.0411024	0.258394	0.719791	FALSE
chain.countdata[, i]83	FGF1	-0.112784	0.0476767	-0.206229	-0.0193399	0.0184557	0.234597	FALSE
chain.countdata[, i]84	FGF10	-0.0434626	0.0521392	-0.145654	0.0587283	0.404952	0.787917	FALSE
chain.countdata[, i]85	FGF12	0.0432153	0.0397802	-0.0347524	0.121183	0.277869	0.738806	FALSE
chain.countdata[, i]86	FGF16	0.0311939	0.0519032	-0.0705346	0.132922	0.548125	0.867422	FALSE
chain.countdata[, i]87	FGF16.1	0.0509328	0.0435291	-0.0343827	0.136248	0.243471	0.694643	FALSE
chain.countdata[, i]88	FGF17	-0.0535666	0.0525757	-0.156613	0.04948	0.308937	0.740541	FALSE
chain.countdata[, i]89	FGF18	-0.12975	0.0466276	-0.221139	-0.0383621	0.00565112	0.141713	FALSE
chain.countdata[, i]90	FGF19	-0.126247	0.048019	-0.220363	-0.0321316	0.00885237	0.156829	FALSE
chain.countdata[, i]91	FGF2	0.014413	0.0338561	-0.0519438	0.0807697	0.670514	0.90776	FALSE
chain.countdata[, i]92	FGF20	-0.00917206	0.0452484	-0.0978574	0.0795132	0.839454	0.955166	FALSE
chain.countdata[, i]93	FGF22	0.0203851	0.0391947	-0.056435	0.0972053	0.603243	0.874031	FALSE
chain.countdata[, i]94	FGF23	0.00184337	0.0420287	-0.0805313	0.084218	0.965035	0.98687	FALSE
chain.countdata[, i]95	FGF3	0.0145137	0.0423907	-0.0685705	0.097598	0.732215	0.920788	FALSE
chain.countdata[, i]96	FGF4	0.0735878	0.046809	-0.0181562	0.165332	0.116734	0.528361	FALSE
chain.countdata[, i]97	FGF5	0.0348044	0.0408295	-0.04522	0.114829	0.394416	0.787917	FALSE
chain.countdata[, i]98	FGF6	0.0647298	0.0435285	-0.0205845	0.150044	0.137956	0.528361	FALSE
chain.countdata[, i]99	FGF7	-0.017172	0.0401786	-0.0959206	0.0615765	0.669283	0.90776	FALSE
chain.countdata[, i]100	FGF7.1	0.0766469	0.0449333	-0.0114208	0.164715	0.0894608	0.528361	FALSE
chain.countdata[, i]101	FGF8	0.00210991	0.0332531	-0.0630649	0.0672847	0.949434	0.98687	FALSE
chain.countdata[, i]102	FGF8.3	-0.0124785	0.0461221	-0.102876	0.0779191	0.786853	0.950159	FALSE
chain.countdata[, i]103	FGF8.2	0.0143302	0.0400105	-0.0640889	0.0927492	0.720408	0.920788	FALSE
chain.countdata[, i]104	FGF8.4	0.0205136	0.0377061	-0.0533891	0.0944162	0.586676	0.871051	FALSE
chain.countdata[, i]105	FGF8.1	-0.0115127	0.0543642	-0.118065	0.0950392	0.832392	0.955166	FALSE
chain.countdata[, i]106	FGF9	-0.0406363	0.0492302	-0.137126	0.0558532	0.409607	0.787917	FALSE
chain.countdata[, i]107	FGFBP1	-0.0535962	0.0498564	-0.151313	0.0441206	0.282957	0.738806	FALSE
chain.countdata[, i]108	FGFBP1.1	0.0355759	0.0500706	-0.0625607	0.133712	0.477729	0.836195	FALSE
chain.countdata[, i]109	FGFBP3	0.0234309	0.0445886	-0.0639611	0.110823	0.599483	0.873875	FALSE
chain.countdata[, i]110	FSHB	0.0153654	0.0431743	-0.0692547	0.0999854	0.722107	0.920788	FALSE
chain.countdata[, i]111	FSTL3	0.102418	0.0699821	-0.0347448	0.23958	0.143985	0.528361	FALSE
chain.countdata[, i]112	FST	0.0453442	0.0453707	-0.0435809	0.134269	0.318383	0.743109	FALSE
chain.countdata[, i]113	FTO	0.108887	0.0535942	0.00384438	0.21393	0.0427873	0.320741	FALSE
chain.countdata[, i]114	GAL	0.0549841	0.047221	-0.0375673	0.147536	0.245043	0.694643	FALSE
chain.countdata[, i]115	GALP	-0.0255448	0.0406803	-0.105277	0.054187	0.53034	0.864254	FALSE
chain.countdata[, i]116	GAP43	0.0235446	0.0359834	-0.0469817	0.0940708	0.513741	0.845856	FALSE
chain.countdata[, i]117	GAS1	-0.058005	0.0641334	-0.183704	0.0676942	0.366218	0.764294	FALSE
chain.countdata[, i]118	GAS2	-0.012526	0.0406954	-0.0922876	0.0672356	0.758368	0.94216	FALSE
chain.countdata[, i]119	GAS6	0.0321197	0.0568558	-0.0793156	0.143555	0.572413	0.871051	FALSE
chain.countdata[, i]120	GCG	0.177063	0.0571545	0.0650425	0.289084	0.00209667	0.0621377	FALSE
chain.countdata[, i]121	GDF10	0.0622858	0.0477569	-0.0313159	0.155888	0.192837	0.622425	FALSE
chain.countdata[, i]122	GDF11	-0.141443	0.0368693	-0.213705	-0.0691801	0.000141715	0.0127138	TRUE
chain.countdata[, i]123	GDF11.MSTN	-0.139562	0.0619318	-0.260946	-0.0181783	0.0251037	0.247994	FALSE
chain.countdata[, i]124	GDF15	0.169713	0.0519806	0.0678331	0.271593	0.00118641	0.0427943	TRUE
chain.countdata[, i]125	GDF2	-0.0390942	0.051322	-0.139684	0.0614951	0.446608	0.812096	FALSE
chain.countdata[, i]126	GDF3	0.0095311	0.0487245	-0.0859671	0.105029	0.845005	0.955166	FALSE
chain.countdata[, i]127	GDF5	0.0610415	0.0523558	-0.0415739	0.163657	0.244472	0.694643	FALSE
chain.countdata[, i]128	GDF7	-0.00248977	0.0407638	-0.0823853	0.0774058	0.951322	0.98687	FALSE
chain.countdata[, i]129	GDF9	0.0589641	0.0370721	-0.0136959	0.131624	0.112377	0.528361	FALSE
chain.countdata[, i]130	GDNF	-0.00467068	0.0367301	-0.0766604	0.0673191	0.898866	0.971419	FALSE
chain.countdata[, i]131	GFER	0.0548662	0.0378944	-0.0194054	0.129138	0.148339	0.537316	FALSE
chain.countdata[, i]132	GH1	0.024756	0.0449886	-0.0634199	0.112932	0.582388	0.871051	FALSE
chain.countdata[, i]133	GH2	0.0356497	0.0384727	-0.0397554	0.111055	0.354605	0.761903	FALSE
chain.countdata[, i]134	GHRL	0.0891194	0.0562227	-0.0210751	0.199314	0.113602	0.528361	FALSE
chain.countdata[, i]135	GIP	-0.0074182	0.0498403	-0.105103	0.090267	0.881742	0.965965	FALSE
chain.countdata[, i]136	GIP.1	0.00339669	0.0435649	-0.081989	0.0887824	0.937885	0.98687	FALSE
chain.countdata[, i]137	GMFB	-0.0185034	0.0456367	-0.10795	0.0709429	0.685352	0.911511	FALSE
chain.countdata[, i]138	GMFG	0.0435029	0.0419317	-0.0386819	0.125688	0.300562	0.738806	FALSE
chain.countdata[, i]139	GNRH1	-0.108591	0.0520144	-0.210537	-0.00664434	0.0374074	0.31317	FALSE
chain.countdata[, i]140	GNRH2	-0.00183654	0.039576	-0.079404	0.0757309	0.963006	0.98687	FALSE
chain.countdata[, i]141	GPHA2	0.0103688	0.0458968	-0.0795871	0.100325	0.821371	0.955166	FALSE
chain.countdata[, i]142	GPI	0.0902552	0.0504113	-0.00854919	0.18906	0.0740348	0.481966	FALSE
chain.countdata[, i]143	HAMP	-4.70493e-05	0.0365598	-0.0717029	0.0716088	0.998974	0.998974	FALSE
chain.countdata[, i]144	HBEGF	-0.00907908	0.0341813	-0.0760731	0.057915	0.790724	0.950159	FALSE
chain.countdata[, i]145	HDAC8	0.0735882	0.0539489	-0.0321496	0.179326	0.175882	0.597265	FALSE
chain.countdata[, i]146	HDGF	0.109126	0.0579023	-0.00436032	0.222612	0.060653	0.4207	FALSE
chain.countdata[, i]147	HDGFL3	0.10294	0.0438324	0.0170303	0.18885	0.0192711	0.234597	FALSE
chain.countdata[, i]148	HEPACAM	-0.0666755	0.0452136	-0.155293	0.0219416	0.141025	0.528361	FALSE
chain.countdata[, i]149	HGF	0.11937	0.0523165	0.0168314	0.221908	0.0229471	0.244069	FALSE
chain.countdata[, i]150	HMGA2	-0.0158013	0.0440269	-0.102093	0.0704898	0.719826	0.920788	FALSE
chain.countdata[, i]151	HTRA1	0.0452944	0.0614498	-0.0751449	0.165734	0.461421	0.83005	FALSE
chain.countdata[, i]152	IAPP	-0.132844	0.0643235	-0.258915	-0.0067719	0.0395791	0.314702	FALSE
chain.countdata[, i]153	IGF1	-0.135481	0.0442803	-0.222268	-0.0486926	0.00238871	0.0648932	FALSE
chain.countdata[, i]154	IGFIsR	-0.0396438	0.0637798	-0.16465	0.0853623	0.534555	0.864254	FALSE
chain.countdata[, i]155	IGF2	-0.141205	0.0516633	-0.242463	-0.0399467	0.00654545	0.152415	FALSE
chain.countdata[, i]156	IGFBP1	-0.096501	0.04609	-0.186836	-0.0061662	0.0369019	0.31317	FALSE
chain.countdata[, i]157	IGFBP2	0.175111	0.0459415	0.0850676	0.265155	0.000155998	0.0127138	TRUE
chain.countdata[, i]158	IGFBP3	-0.129805	0.0515614	-0.230863	-0.0287462	0.0123752	0.183378	FALSE
chain.countdata[, i]159	IGFBP4	0.0268376	0.0591458	-0.089086	0.142761	0.650212	0.890626	FALSE
chain.countdata[, i]160	IGFBP5	-0.106614	0.0677014	-0.239306	0.0260784	0.11601	0.528361	FALSE
chain.countdata[, i]161	IGFBP6	-0.191917	0.0540126	-0.297779	-0.0860539	0.000473574	0.0257309	TRUE
chain.countdata[, i]162	IGFBP7	0.0283844	0.0582996	-0.0858806	0.14265	0.626656	0.885908	FALSE
chain.countdata[, i]163	IGSF11	0.00863615	0.0486421	-0.0867006	0.103973	0.85916	0.959491	FALSE
chain.countdata[, i]164	IL11	0.0831207	0.0493618	-0.0136267	0.179868	0.0929717	0.528361	FALSE
chain.countdata[, i]165	IL2	-0.115015	0.050772	-0.214526	-0.0155034	0.0239577	0.244069	FALSE
chain.countdata[, i]166	IL3	0.0189187	0.0411241	-0.061683	0.0995203	0.645708	0.890626	FALSE
chain.countdata[, i]167	IL4	0.0645792	0.0456343	-0.0248623	0.154021	0.157695	0.552779	FALSE
chain.countdata[, i]168	IL5	-0.0444609	0.0487254	-0.139961	0.0510392	0.361973	0.764294	FALSE
chain.countdata[, i]169	IL6	0.0404425	0.0606633	-0.0784555	0.15934	0.505308	0.836195	FALSE
chain.countdata[, i]170	IL6.1	0.0522768	0.0453964	-0.0366986	0.141252	0.250157	0.703028	FALSE
chain.countdata[, i]171	IL6.IL6R	-0.0223192	0.0484977	-0.117373	0.0727345	0.6457	0.890626	FALSE
chain.countdata[, i]172	IL7	0.00200479	0.0428286	-0.0819377	0.0859473	0.962707	0.98687	FALSE
chain.countdata[, i]173	IL7.1	-0.0493295	0.0481292	-0.143661	0.0450021	0.305947	0.738806	FALSE
chain.countdata[, i]174	IL9	-0.0456427	0.0459012	-0.135607	0.0443221	0.320565	0.743109	FALSE
chain.countdata[, i]175	INHA	0.022456	0.0466151	-0.0689078	0.11382	0.630243	0.885908	FALSE
chain.countdata[, i]176	INHA.INHBA	-0.0150361	0.0312352	-0.076256	0.0461838	0.630462	0.885908	FALSE
chain.countdata[, i]177	INHBA	-0.0984318	0.0587482	-0.213576	0.0167127	0.0945835	0.528361	FALSE
chain.countdata[, i]178	INHBA.1	-0.0280553	0.045823	-0.117867	0.0617562	0.540822	0.864254	FALSE
chain.countdata[, i]179	INHBA.2	-0.00666834	0.0586144	-0.12155	0.108214	0.909473	0.974668	FALSE
chain.countdata[, i]180	INHBA.INHBB	0.0735797	0.0481287	-0.0207508	0.16791	0.127277	0.528361	FALSE
chain.countdata[, i]181	INHBA.INHBB.1	-0.000842273	0.0497705	-0.0983907	0.0967062	0.986506	0.994381	FALSE
chain.countdata[, i]182	INHBA.INHBC	-0.00847823	0.0438456	-0.0944141	0.0774576	0.846757	0.955166	FALSE
chain.countdata[, i]183	INHBB	-0.0789873	0.0531568	-0.183173	0.0251981	0.138025	0.528361	FALSE
chain.countdata[, i]184	INHBC	-0.0169539	0.0483031	-0.111626	0.0777185	0.725816	0.920788	FALSE
chain.countdata[, i]185	INPP5E	0.0246533	0.0415026	-0.0566903	0.105997	0.552821	0.870626	FALSE
chain.countdata[, i]186	INS	-0.0467031	0.0469369	-0.138698	0.0452915	0.320531	0.743109	FALSE
chain.countdata[, i]187	INSL3	-0.0533221	0.0351457	-0.122206	0.0155621	0.129878	0.528361	FALSE
chain.countdata[, i]188	INSL4	-0.000672118	0.0352092	-0.0696809	0.0683366	0.984778	0.994381	FALSE
chain.countdata[, i]189	INSL5	0.0180906	0.0395435	-0.0594132	0.0955944	0.647526	0.890626	FALSE
chain.countdata[, i]190	INSL6	0.000653844	0.0444848	-0.0865347	0.0878424	0.98828	0.994381	FALSE
chain.countdata[, i]191	KAZALD1	-0.0283926	0.0460778	-0.118703	0.0619182	0.53807	0.864254	FALSE
chain.countdata[, i]192	KCTD6	-0.0692252	0.0339251	-0.135717	-0.00273319	0.0418398	0.320741	FALSE
chain.countdata[, i]193	KCTD6.1	0.0526054	0.0341275	-0.0142833	0.119494	0.123866	0.528361	FALSE
chain.countdata[, i]194	KITLG	0.0221452	0.0438858	-0.0638694	0.10816	0.614077	0.882706	FALSE
chain.countdata[, i]195	KL	-0.0288961	0.0517473	-0.130319	0.0725269	0.576875	0.871051	FALSE
chain.countdata[, i]196	LEFTY2	0.0222627	0.0534526	-0.0825024	0.127028	0.677256	0.90776	FALSE
chain.countdata[, i]197	LEP	-0.0851401	0.0456738	-0.174659	0.00437895	0.0629462	0.42751	FALSE
chain.countdata[, i]198	LEPR	-0.111396	0.0419563	-0.193628	-0.0291626	0.00847658	0.156829	FALSE
chain.countdata[, i]199	LHB	-0.0470461	0.0343767	-0.114423	0.0203311	0.17184	0.589682	FALSE
chain.countdata[, i]200	LIF	-0.00598016	0.0585429	-0.120722	0.108762	0.918687	0.978732	FALSE
chain.countdata[, i]201	LRRC32	-0.145322	0.0557177	-0.254527	-0.0361174	0.00984763	0.157235	FALSE
chain.countdata[, i]202	LTBP4	-0.102599	0.0646283	-0.229268	0.0240705	0.113184	0.528361	FALSE
chain.countdata[, i]203	LTF	0.0383603	0.0354603	-0.0311407	0.107861	0.279889	0.738806	FALSE
chain.countdata[, i]204	LTF.1	0.0722914	0.0582511	-0.0418787	0.186461	0.215236	0.671131	FALSE
chain.countdata[, i]205	LZTFL1	0.0915375	0.039938	0.0132604	0.169815	0.0237646	0.244069	FALSE
chain.countdata[, i]206	MANF	0.0536143	0.0333286	-0.0117086	0.118937	0.108937	0.528361	FALSE
chain.countdata[, i]207	MCTS1	-0.0536648	0.0441021	-0.140103	0.0327737	0.224708	0.684623	FALSE
chain.countdata[, i]208	MDK	0.0507557	0.0532692	-0.0536501	0.155161	0.341225	0.757105	FALSE
chain.countdata[, i]209	METRNL	-0.0343459	0.064679	-0.161114	0.0924226	0.59569	0.873875	FALSE
chain.countdata[, i]210	MGP	-0.00190286	0.0672906	-0.13379	0.129984	0.977453	0.992678	FALSE
chain.countdata[, i]211	MIA	-0.0892674	0.0673291	-0.22123	0.0426952	0.185622	0.611241	FALSE
chain.countdata[, i]212	MLN	0.124073	0.0502445	0.0255959	0.222551	0.0139891	0.198281	FALSE
chain.countdata[, i]213	MORF4L1	0.0248038	0.0411744	-0.0558966	0.105504	0.547186	0.867422	FALSE
chain.countdata[, i]214	MORF4L2	0.0968827	0.0367439	0.024866	0.168899	0.00869888	0.156829	FALSE
chain.countdata[, i]215	MRAP2	0.0151974	0.0383251	-0.0599186	0.0903133	0.691885	0.911511	FALSE
chain.countdata[, i]216	MSTN	-0.0406627	0.0413997	-0.121804	0.0404792	0.326584	0.743109	FALSE
chain.countdata[, i]217	MSX2	-0.026989	0.0399225	-0.105236	0.0512576	0.499349	0.836195	FALSE
chain.countdata[, i]218	NEDD9	0.00302068	0.0424438	-0.0801676	0.086209	0.943294	0.98687	FALSE
chain.countdata[, i]219	NGF	-0.00995214	0.0461978	-0.100498	0.0805938	0.829536	0.955166	FALSE
chain.countdata[, i]220	NODAL	0.030053	0.0524616	-0.0727699	0.132876	0.567013	0.871051	FALSE
chain.countdata[, i]221	NOG	-0.00772294	0.0480421	-0.101884	0.0864378	0.872371	0.964043	FALSE
chain.countdata[, i]222	NRAC	-0.0362332	0.0365845	-0.107938	0.0354711	0.322475	0.743109	FALSE
chain.countdata[, i]223	NPPA	-0.0183074	0.0517482	-0.119732	0.0831172	0.723673	0.920788	FALSE
chain.countdata[, i]224	NPPB	-0.0228934	0.0395393	-0.100389	0.0546021	0.562857	0.871051	FALSE
chain.countdata[, i]225	NPPB.1	0.0557746	0.0425566	-0.0276347	0.139184	0.190617	0.621412	FALSE
chain.countdata[, i]226	NPPB.2	-0.0746899	0.0495286	-0.171764	0.0223844	0.132203	0.528361	FALSE
chain.countdata[, i]227	NPPC	0.00903116	0.0417409	-0.0727795	0.0908418	0.828799	0.955166	FALSE
chain.countdata[, i]228	NR0B2	-0.0396987	0.0418846	-0.121791	0.0423935	0.343716	0.757105	FALSE
chain.countdata[, i]229	NRG1	-0.0316345	0.0361201	-0.102429	0.0391595	0.381616	0.776668	FALSE
chain.countdata[, i]230	NRG1.1	-0.0470982	0.0562363	-0.157319	0.0631228	0.40275	0.787917	FALSE
chain.countdata[, i]231	NRG2	0.0731271	0.0458487	-0.0167348	0.162989	0.111493	0.528361	FALSE
chain.countdata[, i]232	NRG3	-0.0397407	0.0488035	-0.135394	0.0559124	0.415886	0.787917	FALSE
chain.countdata[, i]233	NRG3.1	-0.0361517	0.0393811	-0.113337	0.0410339	0.359104	0.764294	FALSE
chain.countdata[, i]234	NRG4	0.0636125	0.0400705	-0.0149243	0.142149	0.113055	0.528361	FALSE
chain.countdata[, i]235	NTF3	-0.0295876	0.0433104	-0.114475	0.0552993	0.494931	0.836195	FALSE
chain.countdata[, i]236	NTF4	0.0239029	0.0452688	-0.0648223	0.112628	0.597729	0.873875	FALSE
chain.countdata[, i]237	NTRK2	-0.0958238	0.0622734	-0.217878	0.0262299	0.125741	0.528361	FALSE
chain.countdata[, i]238	OGFR	0.0683873	0.0586252	-0.046516	0.183291	0.24406	0.694643	FALSE
chain.countdata[, i]239	OGN	-0.102536	0.0575422	-0.215316	0.0102449	0.0753996	0.481966	FALSE
chain.countdata[, i]240	OSM	0.0405952	0.0459665	-0.0494976	0.130688	0.377614	0.774228	FALSE
chain.countdata[, i]241	OSM.1	-0.0585976	0.0567106	-0.169748	0.0525532	0.302001	0.738806	FALSE
chain.countdata[, i]242	OSTN	0.0130802	0.0411655	-0.0676028	0.0937632	0.750817	0.937802	FALSE
chain.countdata[, i]243	OXT	0.0349147	0.0496467	-0.0623912	0.13222	0.482234	0.836195	FALSE
chain.countdata[, i]244	PCSK1	-0.0349159	0.0569912	-0.146617	0.0767847	0.54051	0.864254	FALSE
chain.countdata[, i]245	PDGFA	0.0108446	0.0319287	-0.0517345	0.0734236	0.73437	0.920788	FALSE
chain.countdata[, i]246	PDGFB	0.0180926	0.0363701	-0.0531916	0.0893767	0.619175	0.885311	FALSE
chain.countdata[, i]247	PDGFC	0.019783	0.0403936	-0.0593871	0.0989531	0.624559	0.885908	FALSE
chain.countdata[, i]248	PDGFC.1	0.00886488	0.0410441	-0.0715801	0.0893099	0.829092	0.955166	FALSE
chain.countdata[, i]249	PDGFD	0.0099233	0.0389322	-0.0663824	0.086229	0.798984	0.950159	FALSE
chain.countdata[, i]250	PGF	0.0395349	0.0455495	-0.0497406	0.12881	0.38593	0.776668	FALSE
chain.countdata[, i]251	PKDCC	-0.0496321	0.0521773	-0.151898	0.0526335	0.342001	0.757105	FALSE
chain.countdata[, i]252	POMC.2	0.0715251	0.0453939	-0.0174452	0.160495	0.11576	0.528361	FALSE
chain.countdata[, i]253	POMC.1	-0.0167886	0.0425614	-0.100207	0.0666302	0.69342	0.911511	FALSE
chain.countdata[, i]254	POMC	-0.0541314	0.0440286	-0.140426	0.0321631	0.219551	0.675223	FALSE
chain.countdata[, i]255	PPARG	-0.110011	0.0449183	-0.198049	-0.0219725	0.0147004	0.199681	FALSE
chain.countdata[, i]256	PPBP	0.00838545	0.0403554	-0.0707097	0.0874806	0.835509	0.955166	FALSE
chain.countdata[, i]257	GHRH	0.0518298	0.0352551	-0.017269	0.120929	0.142177	0.528361	FALSE
chain.countdata[, i]258	GHR	-0.270972	0.0510524	-0.371033	-0.170911	1.83742e-07	5.98998e-05	TRUE
chain.countdata[, i]259	PPY	0.00490606	0.0443095	-0.0819391	0.0917512	0.911883	0.974668	FALSE
chain.countdata[, i]260	PRAME	-0.0395185	0.0423574	-0.122538	0.0435005	0.35133	0.761903	FALSE
chain.countdata[, i]261	PRL	-0.0664377	0.0427178	-0.150163	0.0172876	0.120664	0.528361	FALSE
chain.countdata[, i]262	PRLH	-0.0558675	0.0449086	-0.143887	0.0321516	0.214316	0.671131	FALSE
chain.countdata[, i]263	PRNP	0.017782	0.0430037	-0.0665038	0.102068	0.679427	0.90776	FALSE
chain.countdata[, i]264	PROK1	0.00419063	0.0470513	-0.0880283	0.0964095	0.929067	0.986567	FALSE
chain.countdata[, i]265	PROK1.1	-0.060909	0.0424853	-0.144179	0.0223606	0.152351	0.539854	FALSE
chain.countdata[, i]266	PSPN	0.0120411	0.0436293	-0.0734708	0.0975531	0.782708	0.950159	FALSE
chain.countdata[, i]267	PTH	0.00771882	0.0453066	-0.0810805	0.0965182	0.864792	0.962191	FALSE
chain.countdata[, i]268	PTH.1	0.0284336	0.0412091	-0.0523348	0.109202	0.490538	0.836195	FALSE
chain.countdata[, i]269	PTHLH	-0.0720908	0.0446091	-0.159523	0.0153414	0.106734	0.528361	FALSE
chain.countdata[, i]270	PTN	-0.151421	0.064791	-0.278409	-0.0244328	0.0201495	0.234597	FALSE
chain.countdata[, i]271	PYY	0.17848	0.0531337	0.0743403	0.282621	0.000849604	0.0395673	TRUE
chain.countdata[, i]272	RACK1	0.0608162	0.0490094	-0.0352405	0.156873	0.216162	0.671131	FALSE
chain.countdata[, i]273	RETN	0.100509	0.0522794	-0.00195666	0.202975	0.0551343	0.390734	FALSE
chain.countdata[, i]274	RETNLB	9.73552e-05	0.0412807	-0.0808114	0.0810061	0.998119	0.998974	FALSE
chain.countdata[, i]275	RLN2	-0.0393044	0.0546113	-0.146341	0.0677318	0.473215	0.836195	FALSE
chain.countdata[, i]276	RLN3	0.0970515	0.0415639	0.0155878	0.178515	0.0199763	0.234597	FALSE
chain.countdata[, i]277	RUVBL1	0.0300027	0.0437816	-0.0558076	0.115813	0.493529	0.836195	FALSE
chain.countdata[, i]278	SCT	-0.0192137	0.0404736	-0.0985404	0.060113	0.635355	0.886428	FALSE
chain.countdata[, i]279	SHC1	0.104323	0.0493177	0.00766249	0.200984	0.0367468	0.31317	FALSE
chain.countdata[, i]280	SLC6A14	-0.0450199	0.0457823	-0.134752	0.0447117	0.326008	0.743109	FALSE
chain.countdata[, i]281	SOCS3	0.0171198	0.0411451	-0.0635231	0.0977626	0.67761	0.90776	FALSE
chain.countdata[, i]282	SOCS7	0.0463223	0.0423628	-0.0367072	0.129352	0.274746	0.738806	FALSE
chain.countdata[, i]283	SORT1	-0.0500925	0.0300365	-0.108963	0.00877797	0.0960196	0.528361	FALSE
chain.countdata[, i]284	SST	-0.0887297	0.0559446	-0.198379	0.0209197	0.113411	0.528361	FALSE
chain.countdata[, i]285	STC1	0.0936217	0.0603052	-0.0245744	0.211818	0.121291	0.528361	FALSE
chain.countdata[, i]286	STC2	0.0306901	0.0396476	-0.0470178	0.108398	0.439275	0.812096	FALSE
chain.countdata[, i]287	TDGF1	-0.0451757	0.0331721	-0.110192	0.0198403	0.178913	0.601296	FALSE
chain.countdata[, i]288	TFF1	-0.116118	0.0525004	-0.219017	-0.0132186	0.0275127	0.263798	FALSE
chain.countdata[, i]289	TG	0.0197954	0.0344572	-0.0477395	0.0873304	0.566004	0.871051	FALSE
chain.countdata[, i]290	TGFB1	0.0157468	0.053202	-0.0885272	0.120021	0.767414	0.94764	FALSE
chain.countdata[, i]291	TGFB1.1	0.0649097	0.0415744	-0.0165747	0.146394	0.119125	0.528361	FALSE
chain.countdata[, i]292	TGFB1.2	0.0629167	0.0438033	-0.0229363	0.14877	0.151659	0.539854	FALSE
chain.countdata[, i]293	TGFB2	0.0365942	0.0421695	-0.0460565	0.119245	0.385952	0.776668	FALSE
chain.countdata[, i]294	TGFB3	0.0322858	0.0481621	-0.0621102	0.126682	0.502972	0.836195	FALSE
chain.countdata[, i]295	TGFBR1	0.0490426	0.0416924	-0.0326729	0.130758	0.240099	0.694643	FALSE
chain.countdata[, i]296	TGFBR2	0.0131442	0.0385706	-0.0624528	0.0887411	0.733416	0.920788	FALSE
chain.countdata[, i]297	THBS4	-0.229551	0.0530184	-0.333465	-0.125637	1.84605e-05	0.00300907	TRUE
chain.countdata[, i]298	THPO	-0.00247063	0.0573872	-0.114947	0.110006	0.96568	0.98687	FALSE
chain.countdata[, i]299	THPO.1	0.00171026	0.0436718	-0.0838849	0.0873054	0.968778	0.986943	FALSE
chain.countdata[, i]300	TIMP1	0.0732301	0.0707939	-0.0655234	0.211984	0.301462	0.738806	FALSE
chain.countdata[, i]301	TMEM119	-0.0293416	0.0439256	-0.115434	0.0567509	0.504462	0.836195	FALSE
chain.countdata[, i]302	TMEM8B	-0.0512073	0.043192	-0.135862	0.0334475	0.236373	0.694643	FALSE
chain.countdata[, i]303	TRH	-0.0471855	0.0459964	-0.137337	0.0429657	0.305592	0.738806	FALSE
chain.countdata[, i]304	TSG101	0.0442484	0.0420176	-0.0381046	0.126601	0.293767	0.738806	FALSE
chain.countdata[, i]305	TYMP	0.0216297	0.042933	-0.0625174	0.105777	0.614645	0.882706	FALSE
chain.countdata[, i]306	UBE2E3	0.0556147	0.0527767	-0.0478257	0.159055	0.293111	0.738806	FALSE
chain.countdata[, i]307	UCN3	0.0364959	0.053838	-0.0690247	0.142016	0.49817	0.836195	FALSE
chain.countdata[, i]308	UTS2	0.0081418	0.0624481	-0.114254	0.130538	0.896328	0.971419	FALSE
chain.countdata[, i]309	UTS2B	0.0912344	0.0437247	0.00553547	0.176933	0.0374651	0.31317	FALSE
chain.countdata[, i]310	VEGFA	-0.0792013	0.0525812	-0.182259	0.023856	0.133517	0.528361	FALSE
chain.countdata[, i]311	VEGFB	-0.00941904	0.0380174	-0.0839317	0.0650936	0.804429	0.950159	FALSE
chain.countdata[, i]312	VEGFC	0.119046	0.0454325	0.0299998	0.208092	0.00914037	0.156829	FALSE
chain.countdata[, i]313	VEGFD	-0.0496097	0.0653696	-0.177732	0.0785123	0.448397	0.812096	FALSE
chain.countdata[, i]314	VEGFD.1	-0.165642	0.0512424	-0.266075	-0.0652085	0.00131271	0.0427943	TRUE
chain.countdata[, i]315	VIP	0.037857	0.0409008	-0.0423071	0.118021	0.355243	0.761903	FALSE
chain.countdata[, i]316	WNT5A	-0.0417001	0.0537431	-0.147035	0.0636344	0.438197	0.812096	FALSE
chain.countdata[, i]317	YEATS4	0.097894	0.0473363	0.00511652	0.190672	0.039264	0.314702	FALSE
chain.countdata[, i]318	GZMB	-0.018875	0.0337838	-0.08509	0.04734	0.57663	0.871051	FALSE
chain.countdata[, i]319	SCUBE1	0.00709996	0.0618949	-0.114212	0.128412	0.908728	0.974668	FALSE
chain.countdata[, i]320	SAT2	-0.00477358	0.0379295	-0.0791141	0.0695669	0.899904	0.971419	FALSE
chain.countdata[, i]321	FBLN5	-0.01116	0.0488591	-0.106922	0.0846022	0.819476	0.955166	FALSE
chain.countdata[, i]322	FBLN5.1	0.010626	0.0599602	-0.106894	0.128146	0.859421	0.959491	FALSE
chain.countdata[, i]323	ACAN	-0.188251	0.0517182	-0.289617	-0.0868856	0.000407336	0.0257309	TRUE
chain.countdata[, i]324	SPSB1	-0.00721152	0.044679	-0.0947807	0.0803576	0.871873	0.964043	FALSE
chain.countdata[, i]325	GRM4	-0.0130266	0.0450309	-0.101285	0.0752323	0.77249	0.950159	FALSE

## Sheet: Figure 2D
Delta_WAD_fu90	CREG1	IGFBP2	GDF15	PYY	GCG	IGFBP6	GDF11	CCL21	ACAN	C8G	IL1RAP	ATP1B1	IGF2	THBS4	IGFBP3	IGF1	GHR	CFHR5
-0.781169999999999	2.37095	2.60528	3.99115	1.69179	1.77936	2.89532	1.17957	4.80869	1.2725	1.68106	2.94518	1.76217	3.35977	2.58468	2.59877	1.90004	1.64627	2.2155
0.64744	3.16366	2.52904	3.67357	2.39182	2.53803	2.74394	1.64789	3.12004	1.68567	2.87975	1.76005	1.72344	2.03374	3.04965	2.7084	1.43051	1.26616	2.54944
-0.334599999999999	1.66125	2.54531	2.90224	1.67794	1.87637	3.39136	2.69529	3.2014	2.58432	2.36414	2.58127	2.75086	3.36954	3.77243	3.49446	2.4813	2.9929	3.64146
1.24572	1.37902	2.89171	3.67334	3.1179	3.24741	2.44713	1.55694	2.35135	0.809612	2.96656	1.4812	1.03629	2.51094	1.75654	2.37041	1.79447	2.0186	2.73807
0.251860000000001	1.58942	2.01739	2.3843	2.35789	2.9359	2.59581	1.79825	2.32639	1.86265	1.22257	2.68085	2.98072	3.35204	2.96989	3.17117	2.74216	1.65572	4.2133
0.70875	1.398	2.44323	2.39732	2.12964	2.82737	2.46895	3.53519	2.95898	1.07329	1.79219	1.91823	1.8747	3.02889	2.13488	2.50049	1.81878	1.81475	3.58689
-0.364680000000002	1.96563	2.29838	2.88409	2.19675	2.5264	3.46765	2.38507	2.40228	3.14183	2.93022	2.909	2.10171	4.21341	3.23442	3.82981	2.99344	2.57951	4.46586
-0.155559999999999	1.81944	1.22987	2.35821	1.59558	2.05834	3.05122	1.89367	3.68084	2.73456	2.82474	3.0364	1.15019	3.34375	3.44988	3.47317	2.97191	1.80712	3.75995
-0.41671	1.81742	2.16901	2.46738	1.88907	2.71626	4.0319	2.18524	2.94462	3.09397	3.32288	2.75941	2.67206	4.24194	3.6972	3.84641	3.27341	2.40862	3.89569
-0.0209000000000001	1.60527	1.1785	2.71284	1.745	1.6233	3.61906	2.35378	2.77507	2.64971	3.2308	3.04019	2.62981	3.214	4.04498	3.32132	3.25718	2.04998	3.05892
NA	1.73131	1.95552	3.06905	2.42648	3.04254	3.42571	2.86839	3.68162	2.35604	3.63104	3.35285	1.43756	3.15243	3.39703	3.00607	2.48981	2.80927	4.1466
-0.33156	1.4756	1.08913	2.54456	1.54077	2.02316	3.47099	3.3806	4.19611	2.8177	3.17323	2.21177	2.29636	3.30924	3.90152	3.80004	3.60029	2.34742	4.16886
-0.20642	0.584646	2.04792	2.24805	1.9762	2.30946	3.33498	3.89367	3.42675	2.23839	3.69667	3.25944	3.10439	3.37454	3.73215	2.90934	2.36506	2.57909	4.52377
0.991339999999999	2.783	1.20521	2.47291	2.42298	1.76857	2.79431	1.64229	3.07042	2.62908	3.90519	3.529	1.61702	3.24175	4.24658	3.65647	3.35912	1.73603	3.98048
-0.219449999999999	1.3986	1.11271	2.84763	2.52778	2.75271	2.93419	2.2543	2.47892	2.31951	3.29191	2.73402	2.73132	3.31464	3.23664	3.61459	3.3587	4.9143	3.82971
1.12826	1.4118	2.72328	3.63272	2.73178	3.25954	3.91899	2.07715	2.69276	1.62882	3.51722	2.81827	1.99779	4.5726	2.55826	4.01476	3.07783	1.60485	2.11329
0.0245799999999985	1.69616	1.54254	2.27265	1.47131	2.20262	3.38149	2.68124	3.38684	2.56423	3.06375	3.78001	2.60795	4.38961	3.35173	3.83324	3.55471	2.00463	4.62639
0.520459999999998	1.0445	2.39555	3.17675	2.184	2.29226	2.90977	1.90413	3.81931	2.1171	2.90771	3.01672	2.41875	4.06181	2.99278	3.06887	2.30639	2.34279	3.90062
NA	2.0719	2.71388	3.32	2.35735	2.70808	2.99631	2.84274	2.91093	1.45883	2.25489	2.23692	1.32143	3.39689	2.08026	2.9818	2.11668	1.12986	3.70492
0.8986	1.31617	0.846247	2.24653	2.12703	2.56982	3.0085	4.8995	3.09398	1.85861	3.13499	2.78075	2.41623	4.00802	3.0294	3.6317	3.00206	2.30584	3.73208
-1.03187	0.79613	1.75265	2.49947	1.65538	1.31444	4.37039	3.17251	2.44275	2.86155	3.88178	3.70285	2.11068	3.54586	3.97129	3.07643	2.66184	2.34603	4.48974
-0.751959999999999	2.0554	1.33192	3.20023	2.27485	1.996	3.45754	2.41425	3.57724	2.26402	3.76816	3.24299	2.15496	4.05212	3.32364	4.47963	4.33234	2.91252	4.25668
-0.190150000000001	1.15284	2.00392	2.48586	2.2263	2.61214	2.87478	3.38712	3.18567	2.88565	2.97016	2.8483	2.45876	3.89072	4.08653	3.57844	2.95299	2.12784	4.40777
NA	1.3163	3.53661	3.41556	4.10754	3.52306	1.80351	1.67724	2.69227	1.11801	2.06734	1.61203	1.02686	2.63685	1.58764	1.79832	1.30141	1.30321	3.58857
-0.200940000000001	2.10671	2.1739	2.8537	2.01542	2.36222	3.94707	2.1172	3.57153	2.79517	3.6716	3.61587	1.73892	4.1998	3.98509	4.365	3.61603	3.30887	3.97639
-1.14866	1.83654	1.18805	3.04199	2.39265	1.85718	2.91435	1.82457	3.54237	2.96435	2.75814	2.94464	2.87105	3.99393	3.71164	3.52026	3.43212	2.21835	3.71397
0.0951799999999992	1.27824	1.21601	2.50657	2.62002	2.48108	4.06273	2.02518	2.80702	3.36966	4.00813	2.54541	0.93309	3.6169	4.52955	3.7635	3.58468	2.43772	3.89095
-0.42381	1.3578	1.12935	2.21695	1.80508	1.92276	2.28638	1.39821	2.2851	1.60411	3.46513	3.04293	2.21679	4.2729	2.79101	4.48662	4.38099	3.80944	4.36645
NA	2.63179	2.24118	2.87558	1.63096	2.34824	3.74033	3.23984	3.20035	2.92874	3.26381	3.02995	2.40289	3.59098	4.25779	2.81404	2.69975	1.45253	3.86218
0.447689999999999	1.7711	2.79824	2.30726	1.70548	2.30124	2.53149	1.91384	3.27635	2.31307	2.65911	3.20412	3.25291	2.92415	3.44446	2.98128	2.29168	2.85003	4.68336
0.887449999999999	1.92047	0.528503	1.8559	2.09303	1.72162	2.70488	1.58031	3.02968	2.80868	2.18685	2.07876	3.21721	4.12001	4.0315	3.81165	4.22467	1.74693	3.88381
-0.92057	1.3153	1.41607	2.66433	2.94141	3.62178	3.59244	2.08913	3.06726	2.54461	4.20732	3.74444	2.67524	4.07464	3.6631	4.09567	3.29869	3.36295	4.55843
0.452199999999999	1.57504	1.76482	2.9477	1.45675	2.23294	2.59645	1.61807	3.36645	2.33928	3.97784	3.34151	1.9455	4.10614	2.8764	3.85743	2.87962	2.55641	4.51733
0.446679999999999	1.1114	1.39726	2.75311	1.615	1.96071	2.91909	2.21012	3.77773	2.4152	3.52277	2.98087	2.77658	3.59834	3.29726	3.62519	3.17964	3.00261	4.58678
0.116099999999999	1.88074	0.975813	1.79117	1.2586	1.64091	3.08858	1.6646	2.76597	2.06441	3.84412	3.37613	3.00309	4.45459	3.37926	4.13052	3.82737	2.1441	4.27409
-0.546060000000001	1.06825	1.43542	2.32126	2.00945	2.20397	3.30264	1.92762	3.63185	2.38778	4.04273	3.92431	2.12355	3.95786	3.07019	3.81478	3.81457	2.85077	4.11101
-0.205609999999998	2.29569	1.01654	2.13659	1.7282	1.55639	2.82998	1.53921	2.76017	1.4455	2.05194	2.79637	2.21976	4.25102	3.35996	3.92589	3.57107	2.37182	3.67513
NA	3.38072	2.50674	2.82583	1.83989	2.47594	2.92848	2.14971	3.29932	1.84876	2.84286	2.7207	1.8055	3.75291	3.10231	3.7279	2.96239	2.03408	4.64605
0.46496	1.69553	0.943363	2.58388	2.23572	2.19573	3.38737	2.42788	2.70845	3.03574	2.56652	2.86557	2.88761	4.35744	4.24687	4.49372	4.59606	3.01608	3.56942
-0.353250000000001	0.997842	1.19231	2.05736	1.91873	2.4238	3.48333	2.62721	3.68627	2.68149	3.91404	3.58214	3.62829	4.44335	3.99858	4.30155	4.35031	3.26057	3.97291
0.0930400000000011	1.87887	1.16076	2.2542	1.95853	2.23913	3.28062	3.50988	2.9689	2.40418	3.45402	3.15693	2.73518	4.45407	3.07212	3.98841	3.61469	1.67887	4.02716
NA	1.17872	1.79207	2.36854	1.43475	2.0457	2.80835	2.89167	3.45779	1.86278	3.27591	2.87654	2.60089	4.097	3.10991	3.74671	3.31008	1.75115	4.27347
0.0364099999999983	1.76098	2.223	2.69706	1.67825	1.90948	2.42951	1.36866	4.09324	1.41773	3.15262	2.39544	1.84252	3.92449	3.02915	4.02396	3.39243	1.87204	4.34598
0.019499999999999	1.56327	1.3315	2.17077	2.29715	2.41965	2.83909	2.00358	3.04916	2.06242	3.28653	3.29641	3.05892	3.92752	2.86159	4.32081	4.17959	2.72978	4.40507
0.113450000000002	1.62955	1.51812	2.44215	2.57196	2.66929	3.62412	1.54598	2.26202	1.45403	3.20063	2.82956	3.20986	4.06942	2.57705	3.84034	3.76739	3.13413	4.05522
NA	1.86445	0.521146	3.07345	2.68086	2.38375	3.33174	2.51263	3.57568	2.48616	4.38245	3.15471	2.92301	4.28748	3.39042	4.10865	3.94171	3.02673	4.03978
NA	1.43587	0.896654	1.83464	1.96438	2.42413	2.8293	1.80193	3.47228	2.28069	3.13721	3.13106	3.92033	4.02916	3.43488	4.15599	3.90379	3.99987	4.08852
-0.38327	0.926031	1.21561	2.78866	1.78853	1.93445	2.80247	1.83109	3.75083	2.72117	3.48535	2.9785	2.28778	4.25084	3.26348	4.55372	4.48422	4.87414	4.17781
-0.0712500000000009	1.7478	1.46487	2.19792	1.47841	1.97295	2.45254	1.27704	2.20346	1.88471	2.19409	2.09776	2.0969	3.23096	3.00731	3.91379	3.40777	2.89297	3.56912
0.0715999999999992	1.80973	1.08598	1.95035	1.60869	1.6597	2.72046	2.22885	2.41913	1.72459	2.0206	1.9018	2.33746	4.02304	3.08181	3.56759	3.23671	2.02395	3.37257
0.0563699999999994	1.06064	1.90253	2.12199	2.30048	1.86702	2.49157	1.57116	2.95814	1.97664	2.08573	2.98024	0.987292	3.68546	3.06289	3.14357	2.59532	1.55214	3.37796
0.61196	1.6918	2.20456	2.61892	1.87612	2.40058	2.17067	2.90984	2.02541	1.27356	2.38247	2.15323	1.9376	3.54661	1.68993	3.041	2.34866	2.16829	3.6783
0.356179999999999	1.431	1.74525	2.86815	2.24048	2.57976	3.4474	2.11472	2.84357	2.15955	3.23589	2.62909	3.22772	3.73166	2.92164	2.9284	2.25464	2.05578	4.01703
NA	3.0105	1.83821	2.64879	1.37844	1.49	2.51455	1.05246	1.66014	1.85638	2.1738	2.27834	1.26194	2.68783	3.38086	2.69026	2.50206	2.63724	3.69179
-0.12556	1.6448	1.77107	2.0338	2.10351	1.66441	3.17347	1.7678	3.26576	2.30322	3.58655	2.71583	2.06885	3.91213	3.2591	4.1866	3.66732	2.21393	4.50439
-0.191450000000001	2.09135	2.02188	2.66078	1.75836	2.0194	3.15003	2.0167	3.18682	2.52425	3.3047	2.45482	1.66267	2.84413	3.68888	3.2177	2.75909	1.50356	3.20007
-0.0981800000000002	1.23455	1.60313	2.02772	1.44644	1.94609	2.45236	1.32342	2.58996	2.33782	2.9223	3.17639	1.80815	3.25525	3.3446	4.09075	3.75363	3.49178	3.98895
NA	1.36196	1.11547	1.51132	2.23531	1.02422	0.558664	0.695841	0.935253	1.86555	1.66295	1.61062	2.27685	2.46228	2.45593	3.14071	3.31619	2.79565	2.91369
NA	2.3638	1.77588	2.84389	2.57754	3.15232	2.1249	1.38534	3.24834	1.48263	2.46187	2.34391	2.27377	2.93616	2.5137	3.62941	2.91021	1.61511	3.49524
NA	1.73277	2.18576	2.23591	2.76178	2.31644	2.8365	1.56616	2.76649	2.48162	1.96071	2.35937	0.747526	2.75498	4.01268	2.34486	1.98969	0.952413	3.90166
0.516770000000002	2.54406	2.53936	3.324	2.0002	2.04793	2.86486	1.82892	3.22831	2.06934	2.43745	1.68332	2.67492	3.09383	2.96607	3.20382	2.4256	1.36699	3.33533
-0.24816	2.59133	3.05796	4.12963	3.32946	3.25812	2.66953	1.94402	3.08785	1.25943	2.96007	2.38969	1.78225	2.7335	2.24451	2.42643	1.31999	1.23758	2.32295
-0.536250000000002	2.81478	2.33447	2.94691	3.52634	3.00796	4.30276	2.05935	3.06683	3.91193	3.37069	2.44735	3.55368	4.06204	4.91925	3.53956	3.34132	1.62916	3.68538
-0.427500000000001	2.04632	2.41202	3.13908	1.75078	2.25382	2.56557	2.31586	3.07159	1.55442	2.63925	1.7382	2.47543	3.43286	2.17056	2.60355	2.23691	1.12271	3.52821
0.517390000000001	2.77109	1.84629	2.68959	2.4956	3.02496	3.47873	2.01866	2.58326	2.41197	3.1449	2.6452	3.31329	3.82261	4.30107	3.55015	3.23824	1.78406	4.06231
0.406350000000001	2.03195	1.7446	2.79986	2.41724	2.77606	3.17426	1.98438	3.62183	2.44446	3.06788	2.99939	2.06161	4.1	3.61972	4.3059	4.03622	2.07466	3.74978
-0.551799999999999	3.04608	2.06008	2.9528	2.35976	2.21084	2.80021	1.82457	3.05031	1.79998	2.56064	2.87807	1.97281	3.8464	2.91017	4.05152	3.13183	1.77812	3.84622
0.407779999999999	1.48107	2.10652	2.92888	2.6448	2.86959	3.4306	1.95487	2.87043	1.9985	3.09077	2.5386	2.15578	3.923	2.77296	3.62087	3.06957	2.20557	3.90818
-0.0127600000000001	1.60162	1.90876	2.48836	2.33174	2.46452	3.11276	1.72767	3.51519	2.50017	3.37979	2.92302	2.25754	3.93197	3.58032	3.69637	3.09371	1.80476	3.80562
0.635790000000001	2.96359	2.08072	3.20882	1.71342	2.30122	3.00513	2.01212	3.3991	1.86079	1.26256	2.19943	2.15598	3.76041	3.08163	3.96829	3.24905	1.42275	1.6111
1.5462	1.66524	2.15486	2.44252	2.16871	2.83416	2.15369	1.32819	2.94298	1.29123	1.72229	2.69134	2.5543	3.91042	1.96384	3.62401	2.84707	1.96441	3.72733
0.74296	1.73382	1.4201	3.74888	3.02036	2.76656	2.12409	2.14301	3.42318	2.35257	2.56078	2.37154	1.9455	3.9753	3.80531	4.32244	3.71195	1.86804	1.95902
0.15117	2.17721	1.38648	2.79671	2.60009	2.81362	2.93495	2.12461	3.22771	2.34329	3.16443	3.1968	0.900996	3.61517	3.71646	3.89298	3.76651	1.84676	4.00941
1.0534	2.50132	1.87144	3.45735	2.88113	3.24043	2.94126	2.47329	2.83636	1.37021	2.98905	2.78308	2.12851	3.47182	2.77	3.2285	2.61692	1.91169	2.81695
-0.17591	1.54477	2.48753	3.32478	2.67276	2.74097	3.05889	2.57588	3.45753	2.42787	2.50379	2.04864	1.22471	3.6295	3.6349	2.94359	2.48233	1.72325	1.586
-0.254980000000001	1.49372	1.6085	2.48726	1.98822	2.04735	3.05545	2.51313	3.31502	2.47558	3.7825	3.60389	2.46738	4.51302	4.45099	4.67173	4.37244	2.15371	3.99538
0.739990000000001	1.14924	2.28584	3.20716	3.11079	3.6201	2.7523	1.77079	3.04952	2.12746	2.96232	3.17787	1.83873	3.58355	3.2763	4.02998	3.12184	1.79651	4.31854
0.730020000000001	1.16243	1.21681	2.01592	1.48561	1.68615	2.13851	1.49804	3.27883	1.56388	3.3839	2.70819	2.04836	3.07506	2.81442	3.58883	3.07626	2.0127	4.53619
0.0545799999999996	1.15111	1.63204	2.13691	1.95027	2.58617	2.23552	2.4216	3.25875	2.2311	2.8183	2.1446	3.71975	3.14993	3.72253	3.55689	2.99861	2.63846	4.47909
-0.681489999999998	0.482338	0.994186	2.44283	1.97757	2.23674	3.06717	1.57533	2.33553	2.50255	2.47847	2.42201	3.30696	3.46621	3.62266	4.10034	3.89421	3.14066	4.0448
-0.579830000000001	0.84032	1.27337	2.99615	2.1181	2.21261	3.26999	1.90552	3.25785	2.19257	4.14454	2.54591	3.25831	3.35041	3.19274	4.09757	3.61071	2.71724	4.12389
-0.303610000000002	1.74707	1.39552	2.65198	2.601	3.1695	3.74093	2.47125	3.19662	2.61538	3.3333	3.05819	1.1676	3.79471	3.13219	4.58268	4.008	3.87205	4.57328
0.0140200000000004	1.19713	1.33019	2.25047	1.79747	1.68847	2.5495	2.14788	3.80374	2.31159	2.81792	2.8699	2.2805	3.00337	3.44669	3.91585	3.43484	3.16012	4.2079
-0.17618	1.02839	1.73685	3.85079	2.21684	2.44253	3.22923	2.13383	3.53422	2.67644	3.3917	3.03988	1.88933	4.2991	3.586	3.94101	3.63547	2.72352	4.14882
-0.27584	2.49166	1.0464	3.26966	2.74143	2.75157	3.12374	2.97921	3.63368	2.40927	3.15717	1.95706	2.17645	4.64001	3.6217	4.34078	3.93603	1.52565	3.26671
NA	1.89184	3.07094	3.61626	3.52899	2.91073	3.33642	1.68117	3.35192	2.24503	3.23156	3.16802	2.75606	3.34793	2.9917	3.88194	3.25764	2.3677	3.83728
0.323410000000003	1.6732	0.947819	2.11161	2.00825	2.23974	2.92712	1.74444	3.80118	2.28867	3.04334	2.57237	3.22784	3.40074	3.58704	4.43087	4.73681	3.20268	4.22068
0.885109999999999	2.18702	3.8069	3.90786	3.67143	3.13466	3.15688	1.65189	3.50792	1.70402	3.56931	2.59206	1.16596	2.21441	2.66212	3.21828	2.26646	2.60402	4.06992
-0.9446	1.88635	2.55501	3.04862	2.81971	3.20434	3.4735	2.67714	3.65071	2.68405	3.1034	3.35395	2.2676	2.9401	3.77249	2.64158	2.37857	2.59532	3.36909
-1.00994	2.18182	1.60082	2.70097	2.44952	2.57626	3.16829	2.51512	4.01452	3.11045	3.44434	2.60854	3.42828	3.60293	4.90579	4.28653	4.27023	1.56396	3.41793
0.966050000000001	1.34749	1.21483	2.3903	1.88968	2.29732	2.46016	1.19601	2.48701	2.32035	2.2964	2.46921	3.23283	3.89095	3.47781	3.77847	3.61157	2.04733	3.88233
-0.843970000000001	1.55008	0.920747	2.05084	2.51149	2.6268	2.95633	2.51362	4.05552	2.59661	3.28211	2.38276	3.32878	4.45591	3.9231	4.50543	4.70226	3.12955	4.03978
0.535720000000001	1.73999	2.03984	2.97236	2.08516	2.76804	1.72024	1.54683	3.56821	1.29019	3.04128	2.74054	2.17524	3.96668	2.85067	4.20346	3.63224	2.41402	4.06598
1.33963	2.78772	2.93668	3.45533	3.17761	3.16784	3.90921	1.98505	3.16524	2.41935	2.80315	2.89655	2.23236	3.69931	3.52215	3.61908	2.99164	1.65446	3.45311
-0.1904	1.91048	0.775764	1.96819	1.68772	1.69158	2.46615	1.4683	2.75716	3.49962	2.053	2.45766	2.39981	2.62374	4.16733	3.42145	3.37504	1.95506	3.09171
0.0133600000000005	1.39185	2.1676	2.78935	1.79254	2.45431	3.37172	2.40581	3.64554	2.2728	2.60581	2.55161	1.86746	3.91725	3.42594	3.63671	2.79155	1.81943	3.33542
0.182000000000002	1.4004	1.32221	2.30498	2.10262	1.86462	3.40224	2.02973	2.08052	2.4984	3.25174	3.29922	2.8228	3.91606	3.42299	4.18396	3.726	3.35438	4.24599
1.28478	1.75601	1.81263	3.6394	2.64538	2.2493	3.11987	1.63827	2.11553	0.909214	2.72367	2.10376	1.16269	3.35655	2.39392	2.77934	2.32606	1.10432	2.36529
0.518420000000002	4.20293	2.38272	3.11019	2.67645	3.03243	2.35521	1.3052	2.93619	1.14907	2.23578	1.92547	1.02616	3.72982	1.72582	4.07997	2.96862	2.49308	3.04078
0.726500000000001	2.02927	0.635102	2.33968	1.55185	1.73393	3.33009	2.71237	2.79361	2.75482	2.9082	2.44798	2.10025	4.26854	3.52578	4.14063	3.64705	1.74511	3.55777
0.336179999999999	3.01007	3.1592	3.26361	3.6583	3.63176	3.49491	2.83815	3.36403	1.32276	3.50834	1.75675	1.94708	3.57169	2.19922	3.74726	2.8406	1.31421	4.4449
NA	1.16456	2.49125	2.81119	1.90807	2.26093	2.62083	3.96115	2.18242	1.22488	2.31339	2.4341	0.674227	2.56545	3.12166	2.25202	1.42362	1.55543	2.43224
NA	1.35486	1.08004	3.50581	1.84463	1.9023	2.83877	1.56616	2.61187	1.99674	3.36713	3.26404	1.57896	3.29662	2.57152	3.03152	2.5896	1.58287	4.22808
NA	1.92984	2.87746	4.31184	3.30627	3.13084	4.26356	1.81146	3.74934	2.88706	3.20645	2.4366	1.78444	1.40964	3.73525	2.238	1.25732	1.97426	3.27037
0.32488	1.0305	1.24779	3.75153	2.17171	1.59733	2.62184	2.22535	2.11279	2.15682	0.572456	1.20057	0.829138	1.65082	2.37335	1.13495	0.8893	1.88855	2.10395
0.4935	0.861209	2.46726	4.03894	1.61312	1.61627	2.88105	2.68442	3.06296	2.32051	1.45274	1.80047	0.355085	2.59982	3.5357	1.51845	1.14798	1.37484	2.09806
-0.944370000000001	1.11696	1.56017	3.15092	2.40038	2.18808	3.26765	3.23513	3.09125	0.710048	2.32725	3.62459	1.06982	3.60037	2.7475	3.59628	2.88738	1.73056	3.0416
-0.35228	1.15405	2.50152	3.03585	3.06044	2.5864	3.21751	1.75728	3.05537	0.785871	2.35663	3.03274	0.808644	3.86167	2.28501	2.87166	2.08307	2.31337	4.01421
1.06334	1.68498	2.10267	2.93421	2.57312	2.42009	2.61178	2.80612	2.51445	1.55402	2.82076	2.67908	1.01985	3.48705	2.71646	2.76088	2.00036	1.43527	3.53802
0.17661	1.97587	3.24565	4.15835	3.26734	3.33597	3.60047	1.74444	3.25728	1.49888	2.37522	2.25516	0.715673	3.39295	2.48655	1.68871	1.71605	0.909943	1.21785
-0.42279	1.77027	2.60116	4.04801	3.19686	2.62328	3.88517	1.65746	2.48247	2.00682	2.55355	2.27336	0.832214	2.64242	3.07268	2.89485	1.96579	1.41647	2.35563
0.1363	1.23597	1.54282	0.40355	2.14677	1.06624	2.49567	1.99169	2.3882	0.895863	2.43646	2.46531	1.11089	3.2719	3.7951	3.30468	2.68783	1.43596	3.60286
1.48731	1.3338	2.71355	2.41642	2.91008	2.71753	2.54763	1.79972	2.7211	1.58705	2.71921	2.1352	1.26413	3.81854	2.24873	3.28554	2.31217	1.26167	3.40631
1.60698	1.53159	1.23983	3.30373	3.18984	2.88669	3.48	1.73226	2.65657	2.74777	2.58237	2.01472	1.40949	4.6585	3.49423	4.08646	3.67832	1.80947	3.02622
NA	2.2029	2.18362	2.41915	2.38383	2.26071	2.57445	1.7663	2.12537	1.54715	2.1494	1.60351	1.9688	3.7108	2.34371	2.49782	2.62676	1.01591	2.55197
NA	1.28318	1.74694	2.21281	1.81738	1.90397	2.54894	1.98638	3.03407	2.51896	3.88696	2.69716	2.09334	3.80046	2.8386	3.83151	3.09554	2.18924	4.44802
0.0630499999999987	1.31181	0.50883	2.62608	2.58553	2.29454	2.68761	1.95284	2.92457	2.74161	3.56967	2.93104	2.49854	4.3463	3.72602	3.95191	3.63066	1.88628	3.89509
0.0499199999999984	0.929402	1.36348	3.00114	2.02304	2.71603	2.77078	1.3668	3.02038	2.27323	2.54974	2.26428	2.64855	3.4063	3.49104	3.1176	2.61095	1.50154	3.4526
-0.229840000000001	0.58143	1.68462	2.13673	1.71306	1.93346	2.37707	1.52388	3.41561	1.79803	3.44282	2.87828	2.86555	3.40531	2.77187	3.15227	2.60695	2.21098	4.38156
0.617140000000001	2.70869	2.22856	3.57164	2.10453	2.88652	2.16737	2.07462	1.43859	1.04826	2.21627	1.95173	2.40759	2.80868	1.94208	2.60177	1.58828	1.24363	2.31607
NA	1.06549	1.43799	2.81267	1.9239	2.22102	2.49503	1.55778	4.25963	1.79522	3.63933	2.87874	1.64739	4.13005	3.48251	3.69226	3.37789	2.63928	4.34802
-0.268750000000001	2.65974	2.36164	3.89885	1.32476	1.25118	2.65558	1.17026	3.09221	1.93203	1.50736	2.18338	1.50041	3.08359	3.0213	2.98093	1.77677	1.8456	2.9732
-0.0102899999999995	0.707796	1.01982	2.41573	2.03002	2.01183	2.72121	2.35487	3.68136	2.05535	3.42571	3.01571	3.0866	4.59941	3.20405	4.04234	3.4927	2.48612	4.46589
NA	2.04715	1.33904	2.78719	2.34709	2.408	3.20402	2.0375	1.68125	2.29307	3.0542	3.62491	3.29178	3.57878	3.02663	3.83363	3.46526	2.78728	3.24969
-0.794799999999999	2.28998	2.12836	3.31429	1.85962	1.68371	1.92542	2.48852	2.46277	1.91171	3.20354	3.1464	3.48137	2.13147	2.57771	3.14179	2.11737	2.50044	3.30934
NA	1.65575	2.0069	3.45385	2.066	2.24965	2.41595	3.58312	2.76812	2.26261	3.18181	3.41607	4.09929	2.34129	3.20797	3.55939	2.52445	2.62786	4.13206
0.171339999999999	1.23171	3.09874	3.40554	3.24849	2.78874	3.55694	2.44194	1.97765	1.20473	3.25127	2.55941	3.30755	2.18114	2.5927	2.19638	1.51773	1.41297	4.13892
-0.1447	1.39896	2.46013	2.84989	2.89895	3.05527	1.90814	1.1713	2.75436	1.4331	3.12158	2.59056	3.14458	3.90292	2.39003	4.09848	2.83643	1.71224	4.32942
0.0145300000000006	0.860455	3.23536	3.13261	2.3349	2.17533	2.62957	1.57782	2.80196	0.591364	3.09561	1.68586	2.94866	3.37687	2.69283	3.67443	2.46152	1.22468	3.94168
NA	1.51101	2.32025	3.24896	3.43789	2.58058	2.41551	1.43808	2.2123	1.55876	2.32159	2.95676	3.49514	3.11167	2.06357	2.2701	1.90082	2.11196	3.85651
-0.60266	1.01175	1.857	3.0299	1.88251	2.27569	3.14807	1.9983	3.33031	1.96733	2.73894	2.63347	2.96875	3.10371	2.34316	2.44937	1.96068	2.25722	3.49587
-0.0233399999999993	1.51537	1.05131	3.33709	2.11986	1.49135	2.00487	0.974502	2.55918	1.6526	2.20628	2.2541	3.36822	2.70818	3.42017	3.64317	3.27906	1.63741	4.07801
NA	1.46789	1.19347	2.67506	1.72113	1.83014	2.24819	1.80193	2.3288	0.936338	2.89096	2.78899	3.15331	3.35739	2.67164	3.4664	2.99885	1.46215	3.67011
-0.234620000000001	1.28721	2.24985	2.643	2.41511	2.77103	2.54781	1.8056	3.22986	1.78368	3.11243	2.8052	3.75865	3.03274	2.98333	2.99923	2.08849	2.80549	4.30877
NA	1.67105	0.482221	2.2952	1.97349	1.73273	1.75748	3.71801	1.66818	2.00759	2.42658	2.17928	2.8262	2.59918	2.70079	3.37032	2.67691	1.44012	3.78709
0.432500000000001	1.2833	1.52376	3.58054	1.29289	1.2809	1.59965	1.82094	2.00639	1.4036	1.29895	1.30326	2.68901	2.99319	2.04824	2.92683	1.84383	1.57506	3.00465
NA	1.27381	0.705805	1.77613	1.92271	1.75479	2.01573	1.65189	2.88508	1.83166	2.49661	1.71484	1.13196	2.09422	2.83818	1.99754	1.78558	2.06786	3.10119
1.47479	2.17765	1.66391	3.54723	2.91559	2.90499	1.94288	1.66064	2.24045	1.02394	1.4373	1.58925	1.96635	1.95857	1.58223	2.3109	1.73998	1.49006	2.54661
1.36071	2.0431	2.8913	3.13839	2.327	2.83189	3.38979	1.279	2.55503	2.44423	2.15987	1.88175	2.01877	2.60177	3.39234	2.48276	2.14458	1.06136	2.77963
0.15855	2.26387	1.67492	2.16232	1.95992	1.90359	2.33807	1.83687	2.17427	1.76123	1.95892	2.31008	0.848671	3.76152	2.8509	3.55876	3.1925	1.65886	3.61475
-0.110100000000001	1.59042	1.25612	2.86424	3.07289	2.25389	3.00277	2.45125	2.91983	2.27768	3.8197	3.87698	2.26374	3.99486	3.08772	3.76993	3.31932	1.97262	4.03112
-0.384429999999999	1.87937	1.29672	2.07686	2.44719	2.58752	3.90056	3.62195	2.52789	2.4391	2.54034	2.21934	2.62429	4.30386	3.23132	3.47209	3.26788	2.4822	3.72124
0.85556	1.72207	1.9115	2.55412	2.18547	2.6268	3.56629	2.12091	2.70311	2.61041	3.55032	2.70432	1.42892	4.73389	3.42703	4.2866	3.84948	2.44615	3.65799
0.319450000000002	4.01304	2.59498	2.81118	2.41953	2.77801	2.79207	1.99632	3.35259	2.70187	2.50187	3.31447	1.15348	4.10185	3.08553	3.86625	2.85427	2.59988	3.6607
0.528119999999999	1.79886	2.43923	2.01648	2.69557	1.88049	2.6088	2.49155	3.37542	2.1619	2.38483	2.90195	2.86656	3.6028	3.96719	2.82826	2.27313	1.11553	3.23144
-0.663440000000001	2.01396	2.08688	3.06576	3.08235	2.72517	3.4804	1.79972	4.91706	3.01568	2.27901	3.27225	3.41951	3.72345	3.52688	4.18733	3.44472	1.60999	3.37887
0.666649999999998	2.43886	2.86377	3.76529	3.02888	2.49187	3.32843	2.77871	2.97056	2.00486	3.74789	3.27176	1.69315	4.25192	3.06045	3.70341	2.56277	1.90888	4.30702
-1.1637	1.75404	2.07833	2.63089	1.85542	1.96922	2.47785	2.4971	2.73259	1.70983	2.94533	2.49471	2.3051	3.54093	3.18344	4.02596	3.72075	2.05314	3.82902
0.243910000000001	1.22848	1.99282	2.06194	2.25738	2.04801	3.31161	4.92189	3.25928	2.95936	3.06978	3.4471	2.99589	3.47283	4.09002	3.6344	3.19749	2.21049	3.96843
0.393400000000001	2.14526	1.90899	2.7564	2.27118	2.94068	3.49684	2.32693	3.536	2.6584	3.33082	3.07614	2.25054	3.72264	3.22748	3.50983	3.02016	2.24757	2.63232
0.8538	2.29296	2.20859	3.56712	2.53961	2.5229	3.38138	2.64075	3.32138	2.41388	3.38064	2.31935	0.67547	3.5389	2.77943	3.3683	2.42814	2.04098	2.77218
-0.69341	1.14	0.985306	2.20991	2.93905	1.9265	3.41127	2.79247	3.00711	2.51386	3.34131	2.86882	3.16841	4.05829	4.12792	3.80988	3.51466	2.13293	3.75566
0.391299999999998	1.94761	1.65534	2.64342	1.89447	2.21782	2.36956	1.2868	2.52958	1.53537	2.20303	1.72638	1.49175	4.12003	2.96068	3.75123	3.23477	2.35297	3.02797
1.08388	1.3438	2.14066	3.02771	2.15933	2.52102	2.93329	1.56448	3.17326	1.69742	1.24234	2.16899	1.6257	3.34165	2.16997	2.74715	2.28421	1.50423	2.76397
0.744729999999999	1.27051	2.55702	3.46197	2.06187	1.96862	3.56448	1.93036	3.17344	1.48931	3.29979	2.79373	0.597828	4.09015	2.57258	3.5238	2.64091	1.16686	3.34504
0.155270000000002	2.02807	1.64355	0.580528	1.56146	0.89809	2.6606	2.47227	2.42535	0.994131	3.76852	3.58232	2.55884	3.8858	3.48843	4.20399	3.71321	2.94331	4.07761
0.978180000000001	1.9821	2.52863	3.29081	2.22198	2.57764	2.69917	2.18285	3.21072	2.01108	2.3112	1.71855	2.30738	3.8625	2.97474	3.13435	2.23712	3.21532	2.76289
NA	1.98982	2.31081	2.91934	2.47743	2.99699	3.08989	2.02388	2.50496	1.87608	3.09225	2.79906	1.76733	3.92051	2.6389	3.63007	2.98403	1.45391	3.5776
NA	1.62922	2.30648	3.40818	3.80014	3.96249	4.24261	2.32693	3.58602	3.00361	3.53946	3.45523	2.64855	3.60088	3.24302	3.27469	2.46361	2.10527	4.01334
-0.1835	1.31256	2.60276	2.7187	2.9689	2.99179	2.9411	2.45434	3.29247	1.98013	3.37325	3.15487	1.47967	3.95566	2.89746	3.42459	2.40005	1.74148	4.46353
1.09216	2.27683	2.40876	2.84138	2.50072	3.02514	3.45628	3.35557	2.38275	2.21823	3.57388	1.9361	1.67296	4.31779	2.83192	4.41898	3.85765	2.69552	2.80231
0.33332	1.08725	1.9712	2.8818	2.08478	2.31017	3.34379	2.80016	3.10644	3.62674	2.82008	3.25215	1.91212	4.28925	3.71679	4.29819	3.54139	1.57962	3.40982
-1.0597	1.97662	2.2846	2.60494	2.74722	2.3772	3.35258	4.93712	3.2498	3.05829	3.58104	2.80602	2.13551	4.14561	3.7806	3.85335	3.25958	2.57825	3.78061
-0.434729999999998	1.83835	2.50138	3.65055	2.26508	2.73943	3.59086	2.36247	2.59424	1.94205	2.28633	2.58206	0.719326	3.96719	3.08385	3.80796	2.60192	1.91505	1.24397
-0.227310000000001	1.40461	2.38845	2.38277	1.9618	1.91958	3.16079	3.8147	2.59782	2.77136	3.28433	3.41422	2.93188	3.73582	3.32096	3.1804	2.3096	2.13598	4.59734
0.153050000000001	2.282	1.2479	2.73129	1.95501	2.26646	2.57792	1.81584	2.39049	1.62199	3.04308	2.42357	2.47561	4.05985	3.01514	4.07852	3.51786	2.15522	4.14107
0.217280000000001	0.855928	1.31559	2.2019	1.78456	2.29229	2.87601	2.04846	2.27732	2.83563	3.26589	3.77754	2.86946	4.35817	3.5451	4.39347	3.93132	2.24563	4.08537
1.6498	2.15283	1.41567	3.12694	3.01442	3.3073	3.44351	1.94197	2.72472	2.43675	2.96477	2.32893	0.917658	3.94268	3.34004	3.59119	2.64091	1.90607	2.38274
0.109720000000001	1.38035	1.62823	2.65524	1.91174	2.05557	3.12584	1.45503	2.92342	3.08754	2.80752	3.15546	2.52635	4.27485	3.53816	3.9122	3.33906	2.97614	3.72168
0.7394	1.88006	0.966164	2.41976	1.60438	1.91454	1.68121	1.37145	2.33009	1.90237	2.5688	2.3493	1.68805	3.93375	2.42155	4.18226	3.57683	1.79059	2.3972
2.40883	2.72555	1.97909	3.50103	2.29948	2.97111	3.49869	2.08976	2.28117	2.39156	2.61921	2.14462	1.88562	4.00894	3.07554	3.74833	2.8575	1.49412	1.71298
-0.711059999999999	1.39968	2.92112	3.03946	3.0814	3.2974	3.25167	3.11415	3.73835	2.68557	2.74774	4.02067	2.59826	4.06627	3.31504	3.64049	2.67949	2.34881	4.22355
-0.854929999999999	1.40125	1.13109	2.5906	2.36977	3.02695	3.51236	4.69582	3.09967	2.95962	3.3519	3.84225	2.66537	4.17224	2.92572	3.26934	2.65779	2.33768	3.99897
0.453019999999999	1.88193	2.51365	2.82723	2.82714	2.87946	2.77399	3.53062	3.0328	2.50213	3.13508	3.17319	1.81704	3.60636	3.37011	3.78535	3.1556	1.9666	3.5664
-0.226139999999999	1.01924	0.874385	1.99762	1.89513	2.47363	2.8868	1.36866	3.63492	2.11631	3.35667	2.38297	2.6719	3.9918	3.73896	4.17742	4.15583	1.77812	4.11213
-0.0350199999999994	1.10501	1.62032	1.92086	1.84027	2.13295	3.21263	2.58645	2.95308	2.15377	3.38168	3.01712	1.84015	4.07713	3.47291	3.85086	3.5498	2.08716	4.23585
NA	1.81681	1.60865	2.77999	2.48887	2.31176	2.57808	3.31254	2.63013	1.39409	2.92489	2.54208	2.22627	4.20044	2.8135	4.29203	3.74475	1.81592	2.90991
1.42659	2.27174	1.62872	2.56219	2.53223	2.9123	3.26552	2.69032	2.75161	2.82632	3.20562	3.07393	2.36823	3.88225	4.28732	3.88086	3.88128	1.31128	4.05781
0.990299999999999	1.33343	2.8665	2.77937	3.36832	3.31303	2.54112	2.37003	2.17694	1.02335	3.34884	2.25516	1.86769	3.37959	2.36016	3.3656	2.36497	1.34978	2.55788
0.4086	1.35302	2.76974	2.38137	2.95438	2.76178	2.33544	1.34618	2.26229	1.95205	2.88491	2.00256	2.27723	3.38525	2.54324	2.23257	2.09412	1.79177	3.83489
-0.22217	1.72081	1.95597	2.52456	2.2774	2.64239	3.01052	2.20009	2.89006	2.168	3.48697	3.39515	1.68499	4.28889	2.66824	4.25497	3.6694	1.65949	4.07711
-0.1869	1.81003	1.60819	2.90751	2.21361	2.14196	3.11815	2.85437	3.91082	1.71085	3.33021	1.93235	1.37187	4.06163	2.49811	3.88384	3.09939	2.38507	3.92942
NA	1.9021	2.66557	3.22266	2.07364	2.68743	2.88004	2.40051	3.2459	2.0693	3.09699	2.58704	0.457345	4.42284	2.48525	4.29311	3.13508	1.94678	2.18005
1.17717	2.07952	2.78686	3.80134	2.51277	2.80594	3.07447	1.70457	2.61944	1.91872	3.20784	2.83448	1.85667	3.91537	2.62127	4.30278	3.33615	1.80241	1.83452
0.150059999999998	0.965598	1.38247	2.34451	1.73237	1.80021	3.38887	2.09415	3.07488	2.57773	3.22159	3.47046	2.63192	4.39283	2.68227	4.06236	3.47117	2.79792	3.53849
2.56233	2.74689	2.82156	3.29205	2.34386	2.95197	3.1237	1.59929	2.47186	1.51546	2.90274	2.28239	1.3486	3.59453	2.68234	3.56266	2.68141	1.8077	2.3678
0.116199999999999	1.49036	2.03723	2.27216	1.38456	1.9013	3.21745	1.55442	3.1821	2.21347	2.2032	2.41339	1.72394	3.98945	3.75335	3.94232	3.57588	2.89987	3.80405
0.19629	1.36624	2.84567	3.03022	2.0698	2.43146	2.92869	2.10291	3.73893	1.7491	3.50807	3.02218	0.601264	3.57637	2.26993	3.45158	2.72409	1.47445	3.58409
0.392329999999999	2.40842	1.32403	2.319	1.62911	2.51363	2.07966	4.21463	3.37944	2.81168	2.69143	2.87872	1.33083	3.31691	3.47475	4.22744	3.91223	2.3654	3.92281
-0.79716	3.74265	2.80855	3.17969	2.19216	2.90626	3.069	2.13628	2.67486	1.61677	3.08389	2.20897	1.28681	2.66017	2.55479	2.57742	1.49614	1.41507	2.15164
-0.56748	1.10133	2.10343	2.69963	2.32791	2.13805	3.131	2.7976	2.38322	2.26355	3.33452	2.40795	2.21976	2.86293	2.91578	2.86968	2.27179	1.36699	3.56283
-0.0624500000000001	1.75019	1.22585	2.53088	2.0183	2.46978	3.0894	1.63506	2.72441	3.26065	3.43059	3.22771	2.64001	3.20071	4.42075	3.63782	3.44968	1.81592	4.37767
0.68906	1.47455	2.47419	3.08476	2.32136	2.64866	2.67048	2.82263	3.11632	1.45255	2.93839	2.744	1.81176	3.80739	2.29682	3.2069	2.6656	1.77155	3.55684
-0.80669	1.56248	2.07943	3.54576	1.80974	1.98064	2.71563	3.31254	2.37631	2.52414	3.04151	2.68738	0.814852	3.07736	3.14881	3.53213	2.63533	1.33388	2.6989
0.126899999999999	0.658441	2.71335	3.28577	2.80702	2.78235	3.00061	2.17507	2.94095	2.50118	3.14669	3.1086	2.54486	3.88504	2.86288	2.91856	2.36169	1.89761	3.694
0.47924	1.89615	1.64465	2.27782	1.09835	1.37173	1.88304	1.3612	2.55918	1.56155	1.42436	1.38697	1.75749	3.23522	2.41363	2.79087	2.06909	1.70117	4.41382
-0.109770000000001	1.22292	1.50854	2.74342	2.9715	3.16772	3.51662	3.52258	2.95595	3.13099	3.56371	2.33664	1.11392	4.46761	3.90101	3.93765	3.57157	2.21	3.68697
0.172689999999998	1.3148	0.984731	1.90393	2.32125	2.44626	2.31252	1.66381	2.72385	2.89199	2.37985	2.89897	1.4057	3.88906	3.26209	3.98289	3.68516	2.33535	4.04765
0.429209999999999	1.64958	2.26015	1.01429	3.21014	1.57296	1.68418	2.06637	3.22319	0.606034	2.8812	2.72388	1.39957	3.88853	2.8258	4.19255	3.37098	1.61383	3.88058
1.00354	2.40574	2.58468	3.87665	2.81873	3.18604	2.65087	2.09603	2.77344	1.90479	1.83241	2.48289	0.638697	2.62525	1.68425	2.31326	1.21033	1.73906	1.17918
-0.0533699999999993	2.02501	1.17167	2.50557	2.18586	2.96531	1.89002	1.87893	3.46961	2.38598	2.21656	2.45033	1.4127	4.0481	2.63688	3.70159	3.25296	1.40385	3.37414
0.64538	1.30406	2.53053	3.23494	2.92291	2.80199	2.25585	3.96115	2.90979	1.73236	2.41304	1.81854	1.0488	2.87286	1.57404	2.43533	1.4409	1.25867	0.575174
0.92496	1.12709	1.77716	2.47596	2.29862	2.8542	2.63709	1.88175	2.93635	2.31217	2.8129	2.74369	0.630672	2.87423	2.80932	3.80956	3.03271	2.01109	3.75377
1.2461	2.65896	1.61139	2.98136	2.32982	2.43847	2.8966	1.53496	2.95055	2.85388	3.11618	3.34787	1.80695	4.30079	3.85159	4.06599	3.75082	2.71331	3.83455
NA	1.20458	2.01289	2.29383	2.10415	2.81791	3.12704	3.96115	2.81511	1.55585	3.06553	2.33482	2.33653	4.63453	2.903	4.43099	3.79266	1.91617	4.20127
0.586120000000001	1.48084	1.32932	2.30407	1.82519	2.44081	3.1055	2.18941	3.35299	2.33026	3.90055	2.00723	2.21798	4.38843	4.00976	4.29255	4.1587	3.51537	4.65641
-0.197449999999999	2.31514	2.86725	2.94426	3.95141	3.54551	3.61096	1.4683	2.83881	3.42549	2.98878	3.79524	1.58406	4.1468	3.84274	4.49327	3.92086	2.01217	3.72277
-0.455789999999999	2.36139	1.57443	3.19258	2.44631	2.62144	3.13044	1.95487	3.32055	2.71028	2.82605	3.19774	1.86886	3.49016	3.17926	3.71814	3.35436	3.1289	3.52719
0.299580000000002	2.26722	2.90802	3.22413	1.86093	2.32796	2.80839	2.84399	2.6006	1.53671	2.28506	2.17771	1.21546	3.42088	2.39872	3.73331	2.70638	1.33967	2.76445
-0.391379999999999	0.797369	2.04747	2.24068	2.06306	2.5789	3.54874	2.25027	2.28813	2.32416	3.11877	2.78985	2.36491	4.31288	3.47145	3.75435	3.12993	2.15371	3.41072
-0.15704	1.27546	0.949004	2.40354	1.3937	2.16295	3.32833	2.52406	3.54137	2.85898	3.20622	2.00842	2.10818	4.69815	4.02805	4.33826	4.40562	2.23835	4.31079
0.801969999999999	1.89654	2.67739	3.64725	2.76916	3.2124	2.74391	1.60993	3.22383	1.78695	2.41854	1.47009	2.21521	2.9419	2.3541	2.40294	1.41427	1.36055	0.926889
0.38473	1.6564	1.90455	2.71224	2.84206	2.65787	2.95178	1.77378	2.92082	2.29817	2.4746	2.74463	1.38724	4.39541	2.63178	4.10673	3.44601	2.01378	3.51165
NA	1.27178	2.47391	3.66367	3.13186	3.231	2.9462	3.06941	2.76254	2.10447	2.85035	2.84895	1.49539	3.97096	1.93182	3.42778	2.45469	2.06786	3.75519
0.195220000000002	2.23069	1.15091	3.24735	2.40822	3.05837	2.72515	2.08094	3.10833	1.81664	2.65396	2.70092	1.34079	3.90798	2.8237	3.71651	3.32059	1.73724	3.21417
-0.829500000000001	1.8769	1.75752	2.53175	2.19796	2.48368	3.84571	1.52559	3.39047	2.90595	3.49869	2.94579	2.65978	3.97432	3.75307	4.12402	3.88758	2.69155	4.55941
2.22318	2.17016	3.03287	2.8348	1.07124	1.7816	1.85495	1.16507	1.88875	0.924086	1.46906	1.61694	0.980504	2.12679	1.19578	1.76048	1.36977	0.564608	3.01158
0.409049999999999	2.10322	2.41785	2.63596	1.65281	2.39448	2.4443	1.39912	2.84679	1.74321	2.62396	2.52588	0.97477	3.09562	2.19999	2.82296	2.02699	2.04151	2.806
NA	2.37656	2.94628	2.52165	2.39663	2.52628	3.91055	3.96115	3.18713	2.52599	3.19133	2.61105	1.98611	4.07486	3.10925	3.8803	3.24292	1.89138	3.92728
1.10924	3.99794	3.07233	3.00472	2.88759	3.41335	2.74779	1.46035	2.84244	1.29513	2.93705	2.19833	1.57493	3.17185	3.00125	2.9007	2.06171	1.5718	2.81193
0.209890000000001	3.46254	1.09187	2.40161	2.66144	1.94477	4.16863	3.18396	3.34403	3.27444	3.42133	2.96827	2.2447	4.28969	3.92406	4.03196	3.89734	3.80216	3.58354
0.2073	2.64755	2.5037	1.96807	1.79109	2.17283	2.64676	1.36866	4.05864	1.6526	3.07183	2.59167	1.55872	3.77625	2.92417	3.54972	3.02531	1.60999	3.70277
NA	1.37428	2.99963	2.88365	2.55439	2.33057	3.61275	3.4552	2.88305	2.15806	2.33417	2.40293	2.78503	2.9542	3.10014	2.16469	1.74285	0.965255	3.62976
-0.14932	1.69531	1.0828	1.78807	1.89035	1.07445	3.06681	2.57105	3.36075	1.43847	3.51818	3.00648	3.59597	3.38722	3.84804	4.1441	3.24749	1.89421	4.29326
0.93392	1.87651	3.37339	4.01776	3.73997	2.42585	2.68569	2.27088	2.98076	1.06158	1.67654	2.32432	1.389	2.19313	1.83084	2.85769	1.52813	1.60227	2.46359
NA	1.15711	1.37018	2.21371	1.32793	1.85691	2.74885	1.91246	2.92039	2.07263	3.41203	3.06264	2.23727	3.50325	3.1007	4.05923	3.80187	2.79337	4.3312
-0.4297	0.77685	1.37897	2.25799	1.80106	1.96025	3.25309	3.29894	3.89473	3.36589	2.62789	2.44691	3.42318	4.37386	4.74292	3.8685	3.75912	2.58535	4.05536
1.18112	4.07787	2.48983	3.00726	3.27757	3.57158	2.9018	2.32195	3.30075	1.43903	2.73771	2.12536	2.73518	3.94275	1.55943	3.98543	2.8575	1.88628	1.86914
-0.118030000000001	1.99527	1.72933	2.52568	2.50387	2.56724	3.48707	2.67805	2.67304	2.96506	2.76753	3.13439	2.81568	3.5066	3.1771	3.56029	2.97309	2.3937	4.58884
-1.86622	1.60007	1.87422	2.31154	1.85515	1.95267	3.08918	2.17627	2.69862	2.1586	2.97737	2.81256	3.11419	3.15095	2.90217	3.29409	2.77108	2.63806	4.45546
NA	0.432742	2.29599	3.12089	2.59736	3.19486	2.65598	2.63516	3.23689	2.55129	2.88394	3.26971	2.8513	3.90553	3.18225	3.71374	2.98562	2.05683	3.88623
0.477340000000001	1.07322	1.24973	2.2724	1.99579	2.75203	2.55919	1.46742	3.7897	1.68665	2.71468	2.31211	1.64635	3.56728	2.1377	3.47957	2.86957	1.32079	4.63138
0.741450000000001	1.33726	1.72436	2.52396	2.77733	3.0681	2.85522	1.4963	2.90218	2.38405	2.45482	2.95145	2.28452	3.73096	3.88498	2.88504	2.61318	1.64753	3.24076
0.833780000000001	0.974383	3.39566	3.40167	3.21186	3.12745	3.72237	2.82515	3.57613	2.41929	2.42219	2.88581	1.74612	3.27784	2.96282	2.33857	1.91465	1.81885	4.14602
1.61851	0.357109	2.36543	4.08161	2.01866	2.19627	2.63099	2.31141	3.0718	1.8785	1.59331	2.03988	1.21866	2.96634	2.71578	2.45914	1.86996	1.66326	4.14945
0.72699	1.91436	2.87002	2.03248	2.35663	2.36072	1.83712	1.44613	3.79541	1.96625	2.8658	2.08925	2.95658	2.91244	2.7921	2.9831	2.38266	1.53164	4.53339
1.00831	3.14602	2.24143	3.88928	2.97282	3.01073	2.62304	2.26803	2.54796	1.71333	1.98948	2.04957	0.727018	2.56145	2.43921	2.5216	1.72184	1.21629	3.41122
0.0414999999999992	1.37489	2.24038	3.04386	3.44626	2.99736	3.17734	2.1326	3.16125	2.29206	3.6103	2.72071	1.30802	4.07596	3.23882	3.42116	2.71558	1.66826	3.04532
0.0518799999999988	1.24638	0.934051	2.18711	1.7664	2.1498	2.74566	4.54161	3.23895	2.32768	3.83661	3.22047	2.09061	4.2555	3.47164	4.17065	3.78471	2.90783	4.3388
NA	0.789928	0.414559	2.43551	1.93941	1.9275	3.09659	4.73974	3.29861	3.13774	3.34749	3.52165	1.66034	3.86588	3.81868	3.81115	3.61053	2.88094	3.9662
NA	1.79172	3.05923	2.95011	3.37428	3.49533	2.91426	2.63422	2.57334	2.36839	3.01909	3.04354	1.07427	3.27256	2.52172	2.91568	2.11482	1.73238	4.65475
0.182499999999999	1.86683	2.77289	3.25436	1.9287	1.99678	2.92025	3.96115	3.3514	2.83068	3.68939	3.46302	2.01507	3.45468	3.68892	3.36697	2.27196	1.84733	3.58368
0.149359999999998	1.33368	2.91217	2.59172	1.8346	2.44572	2.8831	1.7648	2.95531	2.59713	2.92581	3.08461	1.10416	3.49331	2.61428	2.71662	1.9827	2.34047	4.67025
0.986280000000001	1.12007	2.42174	3.03085	2.75513	3.06556	3.64499	4.29941	2.81386	3.39269	3.56941	3.2238	2.73425	3.74324	3.58551	4.2048	3.34389	2.87032	4.13821
0.68918	1.23816	2.10043	2.55577	1.74622	2.25018	3.03248	2.12029	2.04772	2.16237	3.10084	3.39303	2.06374	3.03613	3.38947	3.02829	2.68325	1.42345	4.05256
0.242140000000001	1.23494	1.74796	2.67155	2.95235	2.75646	1.81662	1.8056	2.76361	1.89262	3.19386	3.01251	2.3087	3.25222	2.86109	3.90537	3.40184	2.91108	4.32264
2.9705	2.2648	2.86376	3.15396	2.86706	2.95713	3.02991	1.67409	3.08367	1.7361	2.98183	2.35051	1.28742	2.63083	1.88727	2.81273	2.19748	1.73724	3.71253
1.23371	1.68583	1.69887	2.69401	2.25812	2.57592	3.33456	1.72384	2.95553	1.6931	2.19057	2.52912	0.980862	3.33956	3.2968	3.53037	3.17967	1.66451	3.46333
0.194210000000001	0.451416	1.78487	1.73308	1.23397	1.63638	2.58363	1.36586	2.04343	2.3066	2.3535	2.7501	3.14369	3.57803	3.51619	3.81316	3.44424	1.9748	3.73383
1.06792	1.59309	3.08509	3.82422	4.53781	3.67833	3.85593	2.61922	2.86305	2.29556	3.67657	3.22895	2.34343	3.17694	2.82365	3.48297	2.48268	2.19172	4.04442
NA	2.39401	2.7904	2.75266	2.24003	2.45443	3.18274	2.71818	2.71936	2.62508	3.6977	3.35735	1.53059	3.00772	2.77	3.2316	2.34749	2.66516	3.7124
NA	1.07295	0.950403	1.94517	1.59933	2.19385	2.43331	2.06764	2.73542	1.81091	2.48118	2.4813	2.0946	3.91746	2.65662	3.35157	2.97509	3.21564	3.95223
-0.0969400000000009	1.55686	1.55166	2.47025	1.86234	2.51148	2.04467	1.70534	3.10994	2.56399	3.88155	2.778	1.89741	4.42515	3.89805	4.23646	3.90429	2.84	4.6907
0.554339999999999	2.03232	2.32396	2.82185	2.225	2.01627	2.6195	1.93993	2.8758	1.78724	2.72366	2.63633	1.90271	4.20892	3.68426	3.78296	3.08306	1.51028	3.68696
0.00615999999999861	2.00211	2.82243	3.0052	1.86239	2.39107	2.54742	1.51014	3.79369	2.41765	2.27936	2.24684	1.56467	2.83077	2.2958	1.94372	1.60117	1.17777	4.42395
1.3538	1.70412	1.76921	2.70852	2.78771	3.35645	2.79581	2.50011	2.41464	2.90468	2.6727	2.59138	2.72094	4.23137	4.22987	3.52182	3.08865	1.92456	3.72959
-0.159279999999999	1.1623	1.91357	2.3156	2.22443	2.64958	3.11641	1.63183	3.86618	2.28466	3.11487	2.6247	0.993702	4.09079	3.27832	3.53876	2.99262	2.00517	4.65178
-0.22952	2.53307	1.2678	2.65393	3.66466	3.14898	3.33665	2.33299	2.39301	3.9971	2.87085	2.46391	2.24157	4.66129	4.463	4.44273	4.37722	2.01324	3.79307
0.81013	3.36209	2.68888	3.29188	3.35634	2.65679	3.08603	2.48397	2.38131	1.68354	2.23738	2.41662	1.93624	2.91786	2.40379	3.09596	2.24257	1.48329	3.95402
0.21974	0.985998	1.10685	2.91809	1.8603	2.41027	3.26587	2.80995	3.10089	2.57076	3.60061	3.07218	1.89672	4.30849	3.48919	4.55385	4.2613	2.95537	4.53727
0.597329999999999	1.36037	1.75998	1.82303	1.98441	1.71211	2.167	1.6968	2.63175	2.5666	3.27847	2.51142	2.28548	3.53068	3.2437	3.68463	3.20252	2.07257	3.61565
-0.20839	1.61188	0.805048	1.09893	0.591116	0.932437	1.85931	0.679647	2.77794	1.54156	1.79423	3.49682	1.48052	3.87603	3.09506	3.78325	3.425	2.77007	3.76242
-0.376259999999998	0.81172	2.07727	3.10231	1.31294	1.94003	2.95678	3.25754	2.06702	1.27151	2.00834	1.69709	1.92034	2.0563	2.98991	1.82615	1.63615	0.925637	4.11637
0.114789999999999	2.10259	3.00647	2.4923	3.0566	2.37413	3.34343	3.62222	2.46552	2.30173	2.27958	2.12174	2.32454	3.39991	3.52016	2.61513	2.09392	1.41297	3.23687
-0.16175	1.35069	1.11199	2.73037	1.92112	2.26442	2.78766	1.63988	3.01636	2.80012	3.28933	3.41891	1.89442	4.06572	3.6752	3.95578	3.77675	2.60897	4.42173
1.94585	2.71808	3.31588	3.22749	3.38156	3.73488	3.48664	2.50061	2.41983	1.97897	3.05831	2.39901	2.29826	4.28861	2.29717	4.32299	3.41941	1.48397	2.70154
1.10238	3.42722	3.01488	3.50733	1.93584	2.93258	2.45947	1.75653	2.97642	1.57321	2.35978	2.18464	2.46755	2.8371	3.08456	3.91059	2.87841	1.63106	4.4769
-0.300239999999997	0.812797	1.46477	1.99756	1.15943	1.53138	3.06785	2.22126	2.45855	2.33379	3.16102	3.10335	2.03675	3.8748	3.08939	4.06952	3.78781	2.35989	4.33521
-0.475490000000001	1.1467	2.2522	3.82259	3.06326	3.48962	3.07304	1.70146	2.50865	3.00953	2.68624	2.7341	1.50988	2.78338	2.55113	2.14761	2.07552	1.92791	4.00001
0.187799999999999	0.399341	2.08749	2.72446	1.98441	1.82074	3.12085	2.35813	3.79832	2.26977	3.7934	2.82839	1.69492	3.27065	3.28048	2.8968	2.41089	2.07832	4.93075
0.195680000000001	0.873985	1.0108	1.80618	1.65626	2.21432	2.80651	2.61498	2.89671	2.123	3.81877	3.28364	1.94167	4.13901	3.28495	4.4535	4.30753	3.7659	4.02347
0.993799999999999	0.983995	2.98789	2.63215	3.52825	3.36455	3.49319	3.72807	1.94227	2.00742	2.6217	2.67719	3.03273	3.68844	3.08591	2.71316	2.02161	1.12271	3.8298
-0.44688	2.04264	0.238535	2.02359	2.1107	2.67186	3.20723	2.35324	2.86966	2.41768	3.33559	3.54408	4.25258	4.69947	3.04362	4.83246	4.65085	3.78067	3.98052
-0.257670000000001	2.39346	3.66725	2.94897	2.23602	2.97616	3.01479	1.49456	3.28595	2.30472	3.15944	3.50195	2.6754	2.89053	2.67246	1.98754	1.4593	1.2988	3.48178
0.965650000000001	3.4521	1.52955	2.36053	2.97533	3.22804	2.71262	1.66935	3.51129	2.43813	2.55148	3.6022	3.51752	3.41339	3.91586	4.07004	3.9359	1.74632	3.34486
-0.285159999999999	2.08241	0.994344	1.65533	1.24983	1.9453	1.69521	1.16507	2.00987	2.02093	1.41796	2.15809	2.52448	2.7557	3.43396	3.27665	2.95857	1.06382	2.86114
-0.4306	2.89489	1.51865	2.44651	2.29075	2.6609	3.105	1.63988	3.26615	2.39551	2.95349	2.72803	2.63678	3.41106	3.41876	4.15569	3.5577	1.53496	3.41095
0.357509999999999	1.17542	0.535539	1.81383	2.98204	3.04191	3.17121	1.69446	2.28013	1.80614	2.68003	3.71969	3.24748	2.81933	3.05669	3.22603	2.91973	1.35193	3.41121
2.70941	3.38461	2.95866	3.60875	3.59108	3.43266	2.18822	1.09077	1.82496	1.24804	1.89496	2.32389	1.61675	2.26109	1.21227	2.20495	1.41958	0.631902	3.91422
1.22715	2.76144	1.95904	2.5152	1.70115	2.55871	1.7471	1.22945	3.20557	1.55728	2.69946	2.36195	2.76687	3.58733	2.17744	4.23567	3.52101	1.51162	4.21535
0.585690000000001	2.39385	2.65893	3.16543	2.26883	2.38539	2.68986	1.06128	2.07731	1.17761	1.47978	2.5238	2.13057	3.82202	1.59761	3.33199	2.48033	0.53588	2.43609
0.669449999999999	2.42424	1.35919	2.67203	1.74535	1.85481	2.46871	1.51788	2.76462	1.38989	2.77606	3.69472	3.06327	4.27158	1.73375	4.21766	3.43767	1.78941	4.08391
NA	1.23996	2.33248	2.21749	2.66282	2.87862	2.577	1.54006	3.27442	2.05166	2.53465	2.20335	3.19691	3.80345	3.26278	3.66525	2.75177	1.73967	4.13469
0.80425	1.88242	2.21348	2.47837	1.7127	2.1348	2.67992	1.08317	4.08844	1.90873	2.81985	2.92799	2.78759	4.13108	2.97969	4.08995	3.34588	1.71224	3.9746
NA	1.54726	1.05617	2.40463	1.8637	2.4095	3.34391	1.57033	3.39715	2.51356	3.96224	3.45726	3.41239	4.31917	3.62387	4.63169	4.16053	2.59574	4.03185
NA	1.46169	3.7033	2.92354	1.89167	2.34867	3.02917	1.72231	2.91197	3.15841	2.56172	2.66784	1.91029	2.06218	3.39957	2.53982	1.46827	0.613022	3.34612
0.38975	0.965598	2.19512	2.65097	2.0529	2.40762	3.0959	2.35921	3.18254	2.17907	2.56938	2.66649	3.76891	3.96533	3.51369	4.12458	3.70532	1.83459	3.93635
0.435000000000001	1.90814	2.12051	2.68226	2.06248	1.91641	3.11987	1.16611	2.85005	2.87153	2.56313	2.63226	3.10865	3.77897	3.81387	3.93224	3.28827	1.60742	3.57323
-0.724990000000002	2.83005	2.19449	2.10724	1.84399	2.44996	2.79167	0.946592	3.15098	2.64833	3.16586	3.33986	3.33168	3.95197	3.63182	4.14632	3.50432	2.07623	3.8188
-0.051000000000001	1.77449	1.33357	1.9605	1.893	1.80819	2.39814	2.06127	3.04423	1.624	2.44626	2.97127	3.28598	3.82953	2.82478	3.88966	3.46015	2.08405	3.71218
-0.523529999999999	2.85258	2.47438	2.94933	2.42942	3.09286	3.12636	2.33903	3.56961	1.78133	3.1334	3.76039	2.65546	3.79267	2.72523	3.75071	2.95243	1.47581	3.07129
-0.630369999999999	1.74686	1.01634	1.93457	2.02063	2.24034	2.9221	0.9963	2.93339	1.72228	3.06664	2.83266	3.49514	3.59157	2.82502	4.22775	4.0746	2.70898	4.10831
0.0948000000000011	0.810951	2.17772	2.72188	2.67294	3.20716	3.37851	2.22185	2.05456	1.93996	2.78163	4.45464	2.97468	3.45556	3.01522	3.49716	2.89042	1.85713	3.16563
-0.0257100000000001	1.83995	1.61715	2.81702	2.1757	3.06861	2.67065	0.965245	2.86235	2.15515	2.20978	2.41501	2.81197	3.95922	3.03169	4.51583	4.07563	3.36944	3.9801
0.546099999999999	2.07571	0.781693	2.60504	2.42997	2.84566	2.85054	2.89491	4.20662	2.25673	2.88685	2.91584	2.9009	4.40154	2.65005	4.27496	3.93106	1.5705	3.76882
-0.121729999999999	1.75777	1.45222	2.42802	2.15402	2.58712	2.56853	3.32155	2.76688	2.06098	3.56218	2.80826	2.53843	4.48161	2.6402	4.45162	3.92854	2.11145	4.2853
NA	2.42941	1.9343	2.24792	2.25337	2.28137	2.15979	0.986007	3.29414	1.8759	3.17708	2.89205	2.96018	4.305	2.92555	4.47828	4.01318	1.61959	3.94315
-0.950100000000001	1.75766	2.01585	2.27666	1.94576	2.10999	2.50079	1.7618	3.53181	2.22041	2.73268	2.99799	3.05058	4.09132	3.22793	3.87666	3.18068	1.83691	3.18634
-0.5371	2.64198	1.18924	2.7338	1.75084	2.2189	1.91965	2.18345	2.82345	1.53925	2.83637	2.98446	2.11692	3.74519	2.03429	3.36717	2.63575	1.53959	3.67498
-0.387850000000001	1.2321	2.82228	2.68338	2.36	2.30807	2.98626	2.78775	2.93082	1.48106	2.96637	2.75733	3.24905	3.10514	3.12116	3.74346	3.00432	2.28832	3.39849
NA	1.89859	2.59243	3.47395	2.49915	2.80564	3.67844	1.61563	2.78806	3.50393	3.12915	2.78489	2.99439	2.24656	3.64703	2.51691	2.17005	1.40033	3.41311
-0.1447	1.09819	2.60385	2.78935	3.10547	3.38344	2.80373	1.59929	3.54753	2.38833	3.60436	2.80865	2.72265	4.41666	3.29137	4.5834	3.82266	2.58535	4.12331
0.765659999999999	1.47513	1.7043	2.39946	1.89762	2.40518	2.33441	3.15221	2.99909	1.9033	2.8057	2.42153	2.63403	4.01527	2.6957	3.85828	3.42298	2.13242	3.6889
0.33219	1.01147	1.19728	2.07001	2.19624	2.88367	3.4333	1.49108	3.32452	2.88334	3.50724	2.7378	3.21072	4.27542	3.72398	4.44115	4.07083	2.92403	4.00954
0.534689999999999	4.62121	2.30194	3.46958	1.56431	1.78156	2.1705	2.91385	2.54577	1.53177	2.0662	3.08694	1.96456	3.40419	1.98936	3.61062	2.45645	1.53761	2.83547
-0.133599999999999	1.36673	1.40006	1.95851	2.07495	2.12731	3.11766	1.62861	2.74025	1.69819	2.70981	2.47241	1.95584	3.67259	2.83237	3.43159	3.02278	1.14568	3.43359
0.454990000000001	1.42184	0.655446	2.03731	2.18594	2.58764	2.63106	1.41462	2.75436	2.34449	2.8916	2.59155	2.99453	3.94015	3.53122	3.77639	3.68205	1.45803	3.33883
NA	2.09126	1.31611	2.04482	1.88477	2.2567	2.59234	1.23247	2.27726	2.4456	1.82509	3.06208	3.77651	3.45435	3.60678	3.71297	3.4472	1.19017	3.09207
NA	0.939487	3.04265	3.17529	1.62898	2.26971	2.56596	1.54598	2.37021	2.02177	2.52629	3.27571	1.87679	2.51022	2.11063	2.20626	1.79359	1.61703	2.59139
0.938879999999999	1.77871	0.706167	1.54551	1.24	1.84941	0.991954	1.18163	3.24849	1.74509	3.3112	2.37801	3.01635	2.10708	3.0625	3.33894	3.00254	2.11863	4.21571
0.960300000000001	2.63624	2.14521	2.84599	2.21137	1.94462	2.411	1.51359	3.31869	1.68634	2.45787	3.15138	3.07628	3.88565	2.44192	3.87369	3.28301	1.69685	3.19735
0.28854	3.28936	1.07761	1.36043	2.33664	2.40546	2.44939	2.41003	2.42663	2.13213	2.2348	1.40236	2.37447	3.59771	3.38569	3.47698	3.12755	1.44495	3.35156
0.0500399999999992	0.739244	1.67026	2.24025	1.88215	2.18082	2.41583	1.19908	3.83319	1.88172	2.49606	2.44036	2.36491	3.76873	2.78956	3.81075	3.40327	2.09028	3.73238
-1.05418	1.51491	1.40895	2.14703	2.27893	2.21227	2.64078	2.67211	2.34304	1.18442	2.68908	1.96237	2.22843	3.89084	2.56972	4.22263	3.58136	2.26396	3.4531
-0.102600000000001	2.21311	1.43607	2.38836	2.10109	2.45378	2.28882	3.20836	2.70677	2.25532	3.08582	2.86511	2.57139	3.55296	3.17468	3.74318	3.15316	1.61639	3.34898
1.75601	2.33272	1.41309	1.84337	1.59314	2.03279	1.88832	1.07116	1.96574	1.85219	1.90984	2.17911	2.38344	3.19795	3.07843	3.5237	2.85794	1.95231	3.68209
0.0922999999999998	3.44279	1.81149	2.30594	2.13486	2.5071	2.94591	0.992875	1.86841	0.901668	1.23524	2.09368	2.30832	3.02166	2.15309	2.94716	2.75666	1.78347	3.14087
2.00878	2.5042	2.39886	2.32434	2.86182	2.9549	2.18537	1.30424	2.65911	2.42446	2.565	2.33851	2.56236	3.79989	3.147	3.91501	3.29062	1.49006	4.14391
0.245299999999999	3.86562	2.01142	3.63645	2.81482	3.2448	2.50604	1.77453	2.56	3.29096	2.83295	2.45028	3.09454	3.69214	3.8866	3.70145	3.07476	1.3862	3.64215
NA	2.57658	0.475501	1.99396	2.10838	1.85738	1.88695	1.27802	2.56343	2.61149	2.25939	1.9377	2.72047	3.18646	3.09244	4.04747	4.05426	2.97719	3.90575
-0.764089999999999	2.48509	2.13258	2.92086	2.44839	3.43524	3.59227	2.80315	3.32788	2.98821	3.26494	2.60059	2.56538	3.99766	3.52453	3.48166	3.23898	2.07518	2.76854
0.35195	1.55437	2.78184	3.46704	3.32209	4.14756	3.97266	2.01015	3.57903	3.28044	3.35951	3.29559	3.05839	4.24525	3.2234	4.46025	3.88237	2.34927	3.11512
-0.367599999999999	1.42208	1.47714	2.9471	2.958	3.12911	3.43491	3.04568	3.77471	3.0398	3.96466	4.65145	2.95075	4.12617	3.1209	4.32018	3.80527	2.13954	3.86082
1.10445	2.20625	2.04675	3.1984	2.52095	2.75243	3.01612	2.63095	2.46223	2.31559	2.71336	2.71459	2.36859	3.18342	2.93325	3.1295	2.72017	2.49134	4.08121
0.630049999999999	3.5469	1.54307	3.28229	2.81551	3.24337	3.14026	1.83759	3.12971	3.64262	2.55391	2.54014	3.17803	3.70679	4.501	4.01431	4.05549	1.76797	3.08205
-0.66431	1.60482	2.00622	3.05245	2.32357	3.17004	3.3631	1.86833	3.36752	3.11901	3.51564	3.19144	2.84575	4.21064	3.62912	4.2277	3.8757	2.27402	3.91177
0.3467	0.913678	1.91463	2.75433	2.21187	3.02692	3.2319	2.74298	3.22831	2.03906	2.96021	3.01806	2.83989	4.02005	2.10257	3.69194	3.25553	2.06576	3.21197
0.17538	1.44533	2.43095	3.39471	3.44141	3.39456	2.5602	2.55747	3.00664	1.6648	2.86346	2.3757	1.75576	3.8248	1.46341	3.88093	2.95656	1.45185	2.47161
0.38796	2.02353	1.76275	2.47939	2.09422	2.20073	3.71424	2.24335	3.43529	3.02014	3.71863	4.00621	2.87076	4.14848	2.83363	4.13822	3.74175	2.71685	4.24978
-1.29448	3.14602	2.95678	3.13556	2.72117	3.20699	3.04028	2.4794	4.18528	2.35087	2.71485	2.93271	2.71596	3.60113	2.99696	4.26903	3.48378	1.98243	3.54006
0.106039999999999	1.51468	2.04557	2.89811	3.05331	3.5736	3.29707	2.79675	3.24196	2.82759	3.23292	3.29692	1.86137	4.13479	3.84657	4.1094	3.50561	1.87718	3.85306
0.942480000000001	3.14602	3.01183	3.59116	2.34217	2.67976	2.17728	3.96115	4.04599	2.50347	2.113	2.53353	2.00677	3.06392	3.34854	3.32486	2.29593	1.12191	3.78163
0.493300000000001	1.00778	1.38406	2.7248	1.81362	2.65096	2.15764	2.42318	3.26972	2.28522	2.58645	3.37867	3.11689	3.95739	2.37373	4.55274	4.0508	2.34047	3.83984
-0.0612099999999991	2.33134	1.17846	2.54452	2.06112	3.06849	3.42914	1.98438	3.8038	2.72385	3.45353	3.20208	2.55783	3.44266	3.19744	3.89228	3.53842	1.75957	4.63146
-0.00816999999999979	2.02723	1.19731	2.70389	2.61339	2.98049	2.81635	2.25544	2.91011	3.08707	2.344	2.39065	3.36582	2.36256	3.873	4.04921	4.05397	1.94734	4.07523
0.139699999999998	1.4577	1.4584	3.06935	2.89816	2.95663	3.53085	2.48701	2.93843	1.64124	3.73148	2.71878	2.18671	2.76898	2.63074	3.58796	3.10706	1.76617	4.07773
0.398070000000002	1.43753	3.16357	3.07323	2.9658	2.8306	3.39159	2.53543	3.63651	3.06949	2.6326	3.09328	2.54638	2.45286	3.10484	2.74027	2.13787	2.30584	3.43138
-0.0608499999999994	0.109972	3.21572	4.43158	2.83288	3.71173	3.80531	1.74671	3.60474	1.88974	2.62264	2.0677	0.874056	2.07746	2.77887	2.28965	1.31371	1.29511	1.29443
-0.0276499999999977	1.10637	1.10131	2.84976	2.67087	2.86177	3.33112	2.13812	3.26225	2.28317	3.42634	3.1274	2.70284	3.6807	3.15172	4.47475	3.84474	2.52411	3.62567
-0.786680000000001	1.84015	2.14058	2.99546	2.27616	3.01278	2.91483	1.88105	3.74997	3.09123	2.56618	2.9327	2.46158	4.19216	3.41707	3.8911	3.09584	1.75055	2.74969
NA	1.23068	1.38268	2.59301	2.04127	2.4931	3.17078	1.70844	2.92148	2.39557	2.9654	3.14329	2.18229	4.17247	2.97007	4.05206	3.52525	1.73056	4.11329
-0.0162999999999993	1.97284	3.13627	3.35607	2.28021	3.15327	4.08166	2.24104	3.26598	2.36665	2.57969	2.81881	2.33167	3.89625	2.755	3.32914	2.76116	1.22924	2.68326
0.29645	1.60261	2.23064	2.84984	2.25953	2.47658	3.41289	2.06954	3.21443	3.16723	3.27721	3.46897	2.95436	4.45066	3.44056	4.61304	4.08885	2.73447	4.30009
-0.0247799999999989	1.87523	1.19076	2.96152	3.29173	2.70923	2.83412	1.60503	2.80823	2.11268	2.83997	2.78943	2.30965	4.57351	2.31939	4.64336	4.23604	1.80417	3.84686
NA	1.80668	2.57661	3.20883	2.26825	2.36128	3.85444	2.44504	3.64418	3.37859	3.73217	4.13382	2.90901	4.03196	3.90014	4.3821	3.48945	1.95561	3.64153
-0.0732700000000008	1.20875	0.719209	2.43405	1.82778	2.44009	3.21589	1.9717	3.11682	2.39302	3.52873	3.18807	3.23708	4.12009	3.35211	4.44193	4.51303	2.38096	4.03346
-0.0784000000000011	1.55178	1.24736	2.85476	3.09245	3.42263	3.20196	1.80339	3.66368	3.10508	3.85578	3.28272	3.3584	3.60969	3.78836	3.97643	3.41675	2.29212	4.34185
0.358879999999999	1.6473	2.59493	2.96608	2.48217	3.41036	3.87802	2.58501	4.33115	2.95523	3.21514	3.72407	3.43093	4.23339	3.67464	4.23917	3.62195	2.48351	3.57282
-0.204079999999999	2.34848	2.03768	3.7674	2.45382	2.66172	3.39282	2.28956	3.06941	2.41514	3.68527	3.13173	2.49751	3.74606	2.99823	4.24983	3.38548	1.58027	3.42047
-0.958389999999999	2.12242	3.38553	3.48443	3.11716	3.65192	3.50062	3.48832	3.42179	1.4326	3.50362	1.68122	1.59021	3.40849	2.11895	3.71117	2.58992	1.39681	3.62204
0.280390000000001	1.96116	2.19775	3.39426	3.06917	3.0828	3.95671	1.89577	3.35751	2.84132	3.17773	3.6448	3.02791	2.60719	2.69955	3.61728	3.02237	2.38643	3.57216
0.8535	1.76934	2.43139	3.2927	3.22047	3.69481	3.54645	1.75276	3.73487	2.67137	2.86591	2.43769	1.50626	3.74441	3.56213	3.90651	3.12656	2.14765	2.04781
0.338070000000001	1.33788	2.10073	3.3079	3.04277	3.1356	3.23072	2.66708	3.87052	2.25852	3.93152	3.42645	2.85713	4.24567	2.87064	4.84119	4.28894	2.11196	4.31815
1.17071	2.54511	2.2666	3.1175	2.5906	3.29806	2.88765	2.25544	3.73824	1.36383	3.31915	2.14275	1.73144	3.61072	1.84188	3.29948	2.6446	1.42275	3.67787
0.163880000000001	2.03749	2.55175	3.20391	2.97897	2.7916	2.71697	1.83615	3.69716	1.8572	2.98518	2.55992	3.2226	3.32375	2.49702	3.54762	2.64117	1.59324	2.61777
-0.476310000000001	2.10151	1.35784	2.82468	2.19659	3.24591	4.09977	1.9596	3.52635	2.52478	3.38723	3.17936	2.25696	3.70895	3.40638	4.3231	4.07725	2.24708	4.19232
0.0454100000000013	1.88084	2.35605	3.05308	2.66113	2.43181	3.96854	2.07652	3.84584	1.96121	3.0729	2.57092	3.4724	3.80096	2.98545	4.09558	3.50146	2.10888	3.9722
0.57715	1.73256	2.09072	3.15901	3.19893	3.55533	3.83838	2.7155	3.66345	2.72285	3.38369	3.71701	2.30264	3.012	2.83089	3.55636	3.03507	2.03142	3.98518
0.353660000000001	2.5086	3.51112	2.66518	3.02523	3.255	2.57338	1.48934	3.30716	1.71318	3.69869	2.69232	2.81909	3.12889	2.49163	3.6837	2.6149	1.86173	4.13157
1.65528	1.34971	2.43092	2.9275	2.88574	3.50402	3.117	1.85624	3.54013	2.70349	3.2127	2.8228	2.76246	1.8389	3.56446	3.42226	2.78571	1.62852	3.18516
1.45875	2.44625	1.55381	3.32882	3.22553	3.31032	4.03745	1.86478	2.91311	3.06984	3.0921	2.39049	3.16125	3.9924	3.84432	4.34161	4.30342	1.78703	2.99851
0.612570000000002	1.59919	2.88445	3.47599	3.25067	3.07816	3.38987	1.89996	2.66849	1.99571	3.19234	2.91253	2.26045	4.2129	1.90297	4.2201	3.55744	1.88002	3.89353
-0.0931000000000006	0.996987	1.68441	2.68486	2.95109	3.16025	3.86855	2.70744	2.86469	3.3789	3.71617	4.36122	3.46513	4.69075	3.9917	4.58238	4.03112	2.75505	3.9974
-0.0159499999999992	1.2915	0.805586	2.68101	2.63103	2.88514	3.39407	1.85909	3.73585	2.82285	3.95764	2.98487	2.69011	4.0908	2.99246	4.21609	4.00298	2.52796	3.68438
0.323910000000001	1.20914	2.03978	2.84246	2.58765	3.63305	3.68901	3.96115	3.43159	2.56393	3.7685	3.16455	2.66585	4.19659	3.06074	3.47764	2.86226	1.75897	3.92892
0.71582	1.82277	1.84876	2.98035	2.83526	3.55764	3.57729	2.44866	3.33219	2.76861	2.88833	3.08135	2.50699	4.60038	3.80596	4.54407	4.01089	1.89704	3.3872
0.70391	2.61353	2.14694	3.21577	2.38283	3.33248	3.09025	1.57366	2.73474	2.29288	3.16425	2.3283	2.54249	3.76009	2.68705	4.03862	3.24348	1.1441	3.06922
-0.0788200000000003	1.51376	2.49399	3.61515	3.65381	3.41034	3.6129	2.56233	3.45606	2.43171	3.97978	3.82193	2.64146	3.98513	2.6873	3.39549	2.73559	2.14815	3.83282
0.36133	1.65467	2.7645	3.12216	3.69129	3.37883	2.62023	1.38257	2.97306	2.3576	1.98603	3.39852	1.85667	2.77016	2.98596	2.99893	2.32415	1.40666	2.83629
0.3622	2.83369	2.758	3.34225	3.27186	3.9047	2.8974	3.81813	3.52376	2.95481	3.74306	3.61219	2.68537	2.96891	2.53676	4.04827	2.83847	2.28642	3.02517
-0.735	2.30436	2.74171	3.2384	3.5319	3.70062	3.2847	2.75045	3.09882	2.32525	3.23695	3.13091	3.44195	3.1198	2.71765	4.28554	3.08194	3.01126	3.80189
0.0239299999999991	2.5963	2.2039	3.70548	2.6314	3.28971	3.30102	2.64261	3.05697	2.73322	3.77265	3.64489	3.47619	2.48322	2.95691	3.04734	2.05034	2.11094	3.97347
0.378790000000001	2.2622	2.22989	3.07362	2.68455	2.74664	2.98844	3.21552	3.64065	2.07248	3.75087	3.26314	2.70488	3.1623	2.67188	3.22264	2.73074	2.3176	3.93009
0.279120000000001	2.73094	2.00347	3.24382	2.79313	3.67403	3.72477	3.96115	2.80108	2.2742	3.5184	2.90714	2.57423	3.91649	1.78706	4.36943	3.7721	2.17929	3.41829
0.831509999999999	2.22533	2.02936	3.0158	2.73683	3.2947	3.47021	3.4053	3.53333	3.38846	3.38392	2.76306	3.29709	3.50848	3.97472	3.88452	3.67805	1.87032	3.20617
-0.33916	2.05237	1.73134	3.43836	3.2171	3.10785	3.69556	1.86478	3.87775	2.75626	3.67364	3.79506	2.44746	4.27509	2.87054	3.88681	3.17412	2.37228	3.87416
1.2426	1.47641	2.85717	3.51014	3.09962	3.12522	3.0266	2.31586	3.51344	2.09739	3.64427	3.24032	2.54046	3.88032	2.29945	3.92826	2.68921	2.90096	4.17332
-0.0767700000000007	1.78466	1.59553	2.70481	2.0973	3.05801	3.02843	1.76405	3.12903	2.21788	3.28558	2.78423	2.50251	2.80485	3.13465	3.80935	3.4402	1.86345	3.42293
-0.47738	1.07557	0.863819	3.28673	2.31654	3.33073	2.91487	1.89367	3.74161	2.19586	4.68755	3.83642	3.34888	4.24359	2.41569	4.2863	3.64704	2.68079	4.68335
0.415049999999999	3.319	2.55728	2.68879	2.77138	3.46176	3.96595	2.09978	3.60154	2.68547	3.21079	2.51158	0.87857	3.83349	3.53446	3.62074	2.90991	1.76557	2.75173
-0.259700000000002	2.73721	1.80558	2.66491	2.87071	3.18489	2.38164	1.8282	3.67379	1.84086	2.64492	2.04765	1.96456	3.79933	3.5846	3.77018	3.10558	2.16076	3.72928
0.0374599999999985	2.56145	1.88686	2.52146	2.47223	2.85629	4.17644	2.76137	3.41105	3.3216	3.88888	3.19211	3.66476	3.93983	3.83808	3.39602	2.97272	1.86918	3.74631
0.00845999999999858	1.16827	1.29166	3.28639	2.57074	3.1773	3.22474	2.37541	3.07068	2.36482	3.93427	3.6629	2.92033	3.95761	2.58611	3.67992	2.96736	1.94678	3.36274
0.381889999999999	2.2102	2.21975	2.99671	3.13979	3.24401	4.18899	4.85595	4.3144	2.53134	3.07624	2.81614	2.62835	3.77285	3.26357	3.96736	3.42206	1.91561	3.89546
0.65717	1.40377	2.27289	3.09833	3.32615	3.35252	3.57134	2.57877	2.63914	2.54393	2.72483	2.63951	1.4853	3.64576	3.05519	3.28618	2.80433	1.50759	1.73039
0.522449999999998	2.26127	1.86757	3.3651	2.87208	3.02406	4.09802	2.28166	3.49304	2.57307	4.06845	3.28418	3.03954	3.9794	3.51043	4.30301	3.50242	2.76584	3.50853
0.43749	1.81712	1.84839	3.10643	2.45269	3.05419	3.49874	1.85909	2.77867	1.95606	3.12144	2.27228	2.17746	3.44302	2.40497	3.2073	2.66552	1.3505	2.70376
0.920960000000001	2.56759	2.26274	3.28762	2.41141	3.25793	3.81378	2.68351	4.11887	2.53169	3.60311	3.09893	2.90176	4.24661	3.31664	4.55404	3.7998	2.27593	4.14088
0.0916000000000006	1.39691	2.47398	3.25159	3.47768	3.59555	3.55542	2.57491	3.12184	3.26472	3.22139	3.1868	2.82679	4.33308	3.61706	4.37409	3.9467	2.16377	3.49596
1.0721	3.37788	2.40874	3.52995	3.00585	3.34432	3.64142	1.95013	3.51705	2.89347	2.99904	2.17098	2.55228	4.03502	3.49335	4.26873	3.54825	2.54584	2.73951
1.45166	1.46274	2.24551	2.79745	2.23754	2.80363	3.38458	1.87329	3.78159	2.26747	3.45745	3.5011	2.52123	3.08996	3.54291	3.50699	2.99798	1.58482	4.3972
0.961410000000001	1.95821	3.22388	3.09372	3.53572	3.62398	3.37978	2.71013	3.29606	2.62702	4.15859	3.86733	2.26934	3.5385	2.85254	3.4745	2.55047	2.18078	4.0016
0.18143	1.93687	3.14182	4.13265	4.13176	3.85338	3.25663	2.37219	2.91403	1.85788	3.83212	4.56519	2.80989	4.00291	2.33547	4.19915	3.19841	1.92289	4.09444
0.576049999999999	3.99257	2.44472	3.53052	3.39485	3.64343	3.99679	2.08536	3.13659	1.66968	3.62005	2.15712	2.56337	4.28557	3.12865	4.40714	3.8027	1.74874	2.63239
1.4065	1.44001	1.86932	3.19383	3.65636	3.78031	3.78352	3.96115	3.1192	2.62465	3.40937	3.37369	2.65594	3.93174	3.25875	3.52298	3.09561	1.77871	3.5177
0.87302	2.08404	1.58032	2.97714	3.45648	3.61838	3.22838	2.09478	3.71288	2.14819	3.81112	3.53585	2.77097	4.19215	2.64961	4.74193	4.08434	2.57281	3.64598
0.0491599999999996	2.49333	2.3309	2.9652	2.56649	3.15831	3.01315	1.9166	3.16516	2.47969	2.75525	2.89212	2.85159	3.93883	2.69488	4.69096	3.91056	4.73875	3.25764
0.424980000000001	2.50958	1.6818	3.27609	2.97887	4.0369	4.00726	2.85064	2.56362	3.72648	3.49489	3.2299	3.81621	3.72858	4.27012	3.95914	3.3707	1.677	3.34322
0.492770000000002	1.60184	1.41592	2.68446	2.15771	2.95796	3.29975	2.73637	2.98732	2.83046	3.42625	3.34447	3.16715	4.32022	3.05504	4.20518	3.50551	2.00194	3.49997
0.322270000000001	1.29678	1.04552	2.75696	2.86901	3.44518	3.29668	2.35541	3.30054	2.66322	4.60091	3.65441	2.71643	4.09539	2.60525	4.18943	3.5743	2.28309	4.02198
0.570990000000002	1.68871	2.01989	2.87962	3.5728	3.5527	3.66832	3.96115	3.32654	2.78887	3.88338	3.92298	3.06841	3.9499	3.20575	3.94727	3.17908	2.28452	2.71076
-0.274680000000002	1.52441	2.07669	2.90874	3.10039	3.23181	3.85566	1.64149	3.05431	3.00828	3.34427	3.41408	2.57956	4.32929	3.43876	4.24076	3.5956	1.72019	3.53079
-0.35444	2.19324	1.52788	2.79268	2.57914	2.8508	3.55293	2.16304	3.27686	2.93483	3.42368	2.6666	3.45128	4.05493	3.52048	4.83798	4.52512	2.55979	3.82266
0.696499999999999	2.00706	1.52891	2.69315	2.79904	3.40198	4.23042	2.5191	3.32568	2.64579	3.60582	3.14268	3.03634	4.27796	3.08524	4.15239	3.46911	1.90043	3.67394
-0.45049	0.901261	2.39409	2.93431	2.64692	3.16584	2.8803	1.90552	2.78588	2.21271	3.3709	3.67371	2.64775	3.79419	1.99291	3.59883	2.68358	1.56461	3.55617
-0.1393	2.7368	1.89084	3.31936	2.65544	2.50356	4.1874	3.57392	3.86623	2.92337	3.76277	3.65916	2.73734	4.05686	3.05753	4.18832	3.53762	2.15623	3.11479
0.400349999999999	2.11735	1.84816	3.01993	2.12211	2.70325	3.75463	2.52109	3.44094	2.84686	3.94072	3.17292	3.27505	3.91596	3.81175	4.31175	3.62175	1.95341	3.82632
0.0425199999999997	1.60913	1.82817	3.18024	3.13697	3.42666	3.1957	2.05488	2.89371	2.59543	3.75627	3.54088	2.90176	3.87334	2.5664	3.96942	3.19483	2.94011	4.0511
-0.347569999999999	1.06313	2.71792	2.84425	3.67659	3.56562	3.35402	2.65834	3.67841	2.79705	3.21379	3.42537	3.41451	3.80683	2.33314	3.15069	2.554	2.04998	3.77703
-0.0165500000000014	0.83956	1.97404	2.68422	2.77261	3.41822	2.90376	2.29856	3.49966	1.90996	3.0915	2.7005	2.27242	3.69333	2.32623	3.15166	2.30018	1.77692	3.71133
0.126050000000001	1.48316	1.71958	2.46518	2.76114	2.93147	3.16507	3.96115	3.56639	2.54249	3.80013	4.66691	2.78714	4.34994	2.47952	3.88243	3.06825	2.11914	3.69494
0.14851	2.73872	1.75024	2.98316	3.57466	4.50583	3.69007	2.05103	2.56705	3.56241	3.17953	3.15004	3.39549	4.56277	3.76121	4.28881	3.82725	1.84155	3.43409
-0.46462	1.25151	1.01506	2.39862	1.9047	2.47067	3.90316	1.79161	2.93176	2.69847	3.44864	3.78388	3.85255	3.91318	3.36178	3.25787	3.28922	3.26057	3.86442
-0.6618	1.15511	0.466931	2.88517	3.22994	3.10742	3.41955	2.78087	2.68639	3.08725	3.52201	3.53357	2.76018	4.51895	2.69077	4.05929	3.74597	2.29686	3.87473
0.450979999999999	1.6361	2.34502	3.15306	2.47832	3.23409	3.70054	3.23681	3.34957	2.69036	4.05309	3.26862	2.71643	3.87817	2.9049	3.34448	2.51508	2.48089	4.25993
-0.55566	1.20706	2.33096	2.81293	2.66175	3.24972	2.99247	4.88874	3.51241	2.73517	4.21153	4.00161	3.05084	4.44134	2.79103	4.15039	3.26126	3.14294	3.61323
-0.225249999999999	1.33875	3.24616	3.12809	1.40605	2.24317	2.46834	1.89158	3.40923	1.97639	3.74764	3.14716	2.17887	2.76934	2.32069	2.86077	2.15024	2.00356	4.74097
-0.702780000000001	1.17674	0.983819	2.56584	2.5226	3.08857	2.81281	2.21364	2.8083	2.35498	3.32627	2.94322	3.52788	4.26111	3.10987	3.8471	3.1691	2.4774	3.98797
-0.789979999999999	2.61939	2.27199	3.10901	2.89937	3.57851	3.55546	2.96679	3.7946	2.2347	3.04337	3.62931	3.14407	4.21572	2.84009	3.81831	3.15143	1.82586	4.03851
0.808680000000001	1.70243	1.84892	2.94288	2.55983	3.32067	2.76267	2.43154	3.2331	2.46762	3.487	3.86786	2.93426	4.42254	2.59946	4.11426	3.76949	2.10785	4.10709
0.207599999999999	2.07344	1.9783	3.41684	2.48101	2.17848	4.39781	2.52704	3.08518	3.21763	3.1264	3.33345	3.45532	4.68428	3.67407	4.29772	3.71473	1.82702	3.53788
0.0422799999999999	1.55381	2.19469	3.6443	3.68723	3.94488	4.55316	2.62392	2.7224	2.9166	3.14198	3.17546	3.18899	3.8358	3.02709	3.54381	3.04195	2.02288	3.93861
-0.106350000000001	2.83131	1.99563	2.61936	2.08667	1.92235	3.56141	2.30527	4.00684	2.87817	3.4974	3.66012	3.49985	4.44316	3.47831	4.76119	4.12274	2.47127	3.87868
-0.10376	2.18511	1.7679	2.68648	2.39251	2.44551	3.62759	2.36084	3.29889	3.67275	2.99654	3.13958	3.41573	4.08556	4.32644	4.19416	4.02149	2.27641	3.68864
NA	1.92134	2.22498	2.53503	2.35103	2.84219	4.07031	2.52803	3.66507	3.55734	3.81794	4.39507	1.94595	4.80786	3.64995	4.55234	3.87964	3.19188	4.20124
NA	2.76838	2.2928	3.06959	3.02258	3.6688	3.48968	2.46563	2.8047	2.89809	3.45044	3.76522	2.83165	4.63906	3.11221	4.14741	3.26444	2.70107	3.61544
0.260260000000001	1.35241	1.5604	2.82845	2.45944	2.92075	3.83088	1.75954	3.51862	2.69184	3.30233	3.24731	3.09025	4.17747	2.95755	3.28023	3.16609	2.39868	4.03417
0.223229999999999	1.26593	3.10547	2.84352	2.47115	2.88919	3.06048	2.42788	3.34382	2.45981	3.58504	3.93549	2.74687	4.11838	3.1656	3.52611	2.64688	2.55346	4.07137
0.583060000000001	1.67652	3.1956	2.94352	2.90683	3.32853	3.68746	2.75745	3.49029	3.14726	2.66018	3.08668	2.74549	3.75738	3.03185	3.27107	2.35203	1.84676	3.20065
0.36026	1.17052	2.46001	2.85341	3.36195	3.30332	3.27732	2.29631	3.00386	2.6071	4.14074	3.72751	3.67196	4.79487	2.96648	4.68601	3.89342	2.68119	4.19456
0.110659999999998	1.70359	1.06353	2.71353	2.46131	2.86713	3.29095	1.53581	2.67076	2.4175	2.92406	2.66222	2.67222	3.70066	3.35064	3.5051	3.09223	1.86574	3.30655
-0.0307599999999999	0.884455	2.39607	2.61209	2.11768	2.44436	3.17979	2.07145	3.43715	2.79029	3.3685	3.47796	2.46597	3.85723	2.54714	3.62457	2.81064	2.28737	4.10653
NA	1.34651	2.12322	2.57546	2.7675	3.12014	3.09791	2.86469	3.12156	3.08198	4.03324	3.725	3.72321	4.19016	2.99896	4.52529	4.13713	2.87875	4.44823
-0.220500000000001	1.26987	1.661	3.11063	3.33061	3.51471	3.29407	2.71862	3.44532	2.45651	3.78171	3.66324	3.04938	3.51869	2.81922	4.1006	3.62688	2.19023	3.67419
0.163469999999998	1.20823	2.18018	2.87059	3.6032	3.74035	3.41955	1.84263	2.95018	2.64283	3.51311	3.60167	2.29541	3.08193	2.73934	4.26138	3.37088	1.61895	3.859
1.06085	1.90347	2.05205	2.72947	2.35134	2.60084	2.71977	1.44613	2.85957	2.10455	2.90392	2.54038	3.25892	2.5299	3.43425	3.73727	3.05741	1.45872	2.71756
0.79673	1.32674	2.33406	3.34062	3.16813	3.67267	4.01103	2.53789	3.71416	3.29472	3.87273	3.37177	3.01917	3.57121	3.24697	3.31301	3.15891	2.20606	3.92893
-0.211959999999999	0.925444	0.761477	2.17464	2.46717	2.88218	2.92643	2.05295	2.52035	2.5009	2.77485	3.0951	3.07025	3.30387	2.84801	3.28834	3.09906	2.0362	3.72632
0.17188	1.24253	1.74067	2.86288	2.71405	3.37404	3.42473	2.05488	2.23039	2.72681	3.96643	3.34766	2.82649	3.56978	2.89834	3.88581	3.02994	2.12273	3.78307
0.698180000000002	1.85919	2.4589	2.86832	3.13739	3.144	3.04815	1.95013	3.19383	2.29196	3.20567	3.57095	2.7105	2.78808	2.67164	3.31333	2.40479	1.94402	3.47199
NA	2.23409	2.73065	3.15037	3.90214	3.97517	2.81327	1.65507	3.01898	2.23565	3.66707	3.44774	1.79027	3.92711	2.27184	3.41483	2.70045	1.43665	3.8009
-0.1181	1.50468	2.21975	3.56292	2.85271	3.17837	3.13937	3.96115	3.70216	2.76462	3.38505	4.6021	2.72977	3.58504	3.57595	3.14719	2.77621	1.91617	3.9048
NA	3.70975	2.90916	3.51326	2.97988	3.23677	2.7045	1.53921	3.19763	1.26527	3.64726	2.48346	1.91715	3.92033	2.96925	3.91465	2.99788	1.35912	2.44365
-0.0269499999999994	2.11547	2.75774	2.81048	2.35575	3.16431	2.90451	1.4683	2.8695	2.71477	3.14178	3.66508	2.38563	2.98583	3.34535	3.2695	2.45322	2.04839	4.15461
0.226069999999999	1.69914	2.16816	2.39737	2.71797	3.10524	3.42555	1.60257	3.2615	2.571	3.56744	3.02101	2.65449	3.8375	3.04041	3.82308	3.15035	2.31102	4.02012
0.2385	2.04209	1.19769	2.42116	2.54979	2.70745	2.77299	1.59024	2.94696	1.68815	3.19492	2.94698	2.80691	4.25641	2.69902	4.62426	3.92414	1.96166	3.72317
0.515159999999999	1.61892	1.22239	2.78549	2.78827	2.69359	3.30234	2.52307	2.89985	3.62247	3.0423	2.81269	3.08621	3.9727	4.24963	4.11189	4.08976	1.76497	3.00352
-0.16042	1.05286	1.62395	3.07214	1.99583	2.22432	3.57052	1.62294	3.08987	2.14816	3.47308	4.29588	2.42932	3.82837	2.83217	3.65876	3.48588	1.94457	4.43623
0.201250000000001	1.43445	1.96904	2.82291	2.0674	2.79584	3.14193	2.28956	3.62494	2.81829	4.09927	3.47798	2.80019	3.82506	2.80703	3.8606	3.36473	2.68359	4.18075
-0.345229999999998	2.28217	2.18768	2.49478	1.89823	2.67239	3.57462	2.90702	3.51107	3.23137	2.8563	3.31213	3.46643	3.5707	4.32505	4.0616	3.75879	2.53351	3.36436
0.0610600000000003	1.67781	2.15957	3.1025	2.87912	2.89665	3.07771	2.19535	3.34089	2.63419	3.55325	3.7467	3.14965	4.17444	2.90797	4.09526	3.34416	2.03142	3.99388
0.0711299999999992	1.83624	2.70431	2.77698	2.91099	3.5072	3.76753	4.44018	3.54718	2.88544	3.58872	4.41856	3.00797	4.14758	3.30419	3.75444	3.27752	2.51037	3.93157
0.376679999999999	1.81408	1.15275	2.9715	2.03481	2.88574	3.84566	1.74292	2.69172	3.07585	3.5395	4.69703	2.64211	4.19646	3.72846	4.1909	3.90509	3.32334	4.00394
0.658800000000001	2.26563	1.87982	2.55438	2.84636	3.4447	3.34707	1.23847	3.61447	3.10228	3.51085	3.23637	3.13518	4.3257	4.30122	4.65316	4.31025	2.16126	3.4572
0.125639999999999	1.60295	1.80687	2.38775	1.41618	2.05687	2.79786	1.93378	3.80972	2.5504	2.93557	2.98041	2.89019	4.06277	2.98844	3.91528	2.87819	2.77237	3.99327
0.22519	1.22835	1.34523	2.34186	2.05512	2.06265	3.93116	1.47622	4.49852	2.23315	3.44584	3.332	2.79555	4.02454	3.26128	3.96503	3.13787	2.41222	4.03262
0.939449999999999	1.93783	1.90711	2.37612	2.61698	3.04424	3.2525	2.64493	3.17809	2.77449	3.94431	2.99565	2.77642	3.81556	3.61112	3.69841	3.16323	3.29792	3.77971
0.250520000000002	1.09969	2.28235	2.96061	2.48912	3.13373	3.63378	1.87823	3.57152	2.9303	4.16946	3.90234	3.06617	4.10782	2.96021	4.38791	3.8435	2.62622	4.32205
NA	1.6717	1.09256	2.51253	2.35387	3.15866	3.22518	1.91591	3.61175	2.72461	3.42343	2.79925	2.31381	3.33344	3.30602	3.42745	2.91137	2.20507	3.6874
0.0125899999999985	2.12882	2.03994	3.08649	2.42053	2.77792	3.45632	2.29744	3.45538	2.79128	3.82289	3.30166	2.78789	2.81386	3.11885	4.22059	3.53722	1.79237	3.91111
0.86093	1.40905	2.17713	2.71533	2.64374	3.16914	2.56544	1.4841	2.34111	2.32924	3.90778	3.43765	2.25638	3.67157	2.72964	4.06679	2.85307	1.83226	3.96785
0.36638	1.52646	0.754656	2.98168	3.13583	3.23678	3.59195	1.48148	2.07318	3.58039	3.4227	3.32109	3.65307	3.42001	4.17454	4.09793	4.06715	1.80182	3.58582
0.408140000000001	1.68081	2.82352	2.61582	2.85384	3.4191	3.69346	2.04975	3.40529	2.59611	3.66532	4.60881	3.13874	4.30379	3.14321	4.3945	3.54935	2.81003	4.25889
0.324809999999999	1.8774	2.90413	3.48615	3.47409	3.3687	3.63684	2.17986	4.22041	2.3959	4.07562	3.81039	3.05878	3.85908	2.55619	3.8037	3.07036	2.43014	3.94044
0.556220000000001	2.3933	2.07698	3.38827	2.78169	2.79331	3.30998	2.46102	3.54951	2.63897	3.45502	3.46655	2.84721	4.19616	2.61305	3.95063	3.3612	2.73291	3.28727
-0.313200000000001	1.92936	2.79794	2.9266	3.17513	3.30507	3.63358	1.94741	2.76912	3.19405	3.22874	3.06266	3.69964	3.98465	3.97604	3.59713	3.05002	1.68385	3.4949
0.033059999999999	1.51571	2.26227	2.94468	2.81281	3.16608	3.34823	1.38072	3.38452	2.75704	3.92566	4.02619	2.85072	4.33081	2.9458	4.60834	3.98909	2.73642	4.02048
0.247190000000002	1.71522	2.91493	2.76537	3.15846	3.01409	2.67913	1.91936	3.48421	3.04846	3.50481	3.87067	1.98699	3.45149	2.34536	4.22129	3.32767	2.18775	4.12165
-0.10422	1.56462	2.95363	3.64927	2.73597	3.29232	3.86179	3.33306	3.27682	3.10456	2.96539	3.14689	2.98415	3.46021	3.27645	3.35347	2.75547	2.00733	3.66254
0.15757	3.71351	2.89768	3.0066	2.17825	2.42148	3.14154	0.897906	3.15586	1.66585	2.66212	2.34799	0.768627	2.30663	2.44678	3.95357	2.9866	1.61639	3.28078
0.940709999999999	2.16964	1.597	2.69942	2.7116	2.84327	3.5556	0.924191	2.77902	2.68359	3.37141	3.19943	2.03545	2.43003	4.21971	3.04269	3.12865	1.2025	3.17198
-0.50884	2.11833	1.44945	2.77849	2.45209	3.00456	3.5939	1.08968	2.68678	2.42295	3.61195	3.15084	2.19192	2.98911	3.42742	3.89209	3.80308	2.68399	3.97322
0.676830000000002	1.56226	2.17907	3.00543	2.06906	2.14943	2.91348	1.13887	3.15175	2.21948	3.19781	2.14005	1.38252	2.09733	3.00559	2.74887	2.40186	2.3176	4.27713
1.47805	1.12857	3.39742	4.41136	3.32437	3.09998	2.24854	1.21433	2.79248	1.45058	2.9825	3.51851	1.96791	2.81098	1.78659	3.54719	2.52101	1.56984	3.00073
1.26698	1.75102	0.80128	3.81667	2.3499	3.22226	2.68976	3.96115	3.26874	2.09841	3.48919	3.80722	2.35123	4.03077	3.11273	4.1132	3.97605	2.30301	4.1005
-0.2344	1.89742	1.5261	1.98786	2.08908	2.20738	3.01281	2.49559	2.99193	2.03465	3.29807	2.49624	3.28397	4.06287	3.7335	4.15669	3.97748	1.88628	4.10308
0.141479999999999	1.23236	2.1061	2.98497	2.24593	2.48222	3.83873	1.23447	3.08461	2.28413	3.08584	3.52297	2.1718	3.88018	3.67046	3.80747	3.17035	2.66194	4.24155
NA	1.37987	2.31885	2.90819	2.66804	2.64331	2.94341	2.31697	2.9363	1.82436	3.18674	2.60743	2.06694	4.08456	2.81994	4.25603	3.65584	2.83665	4.09123
0.084340000000001	2.30016	1.88738	2.40237	1.50088	1.94845	3.33413	1.81875	3.2017	2.42882	3.55114	2.9464	2.05029	3.55379	3.57795	4.05915	3.59185	3.05736	4.11498
0.756949999999999	2.72279	1.72147	3.62009	2.60965	3.08885	3.97775	1.24844	2.84225	1.8386	3.03834	2.55521	0.866511	3.03327	3.05808	2.88569	2.57199	2.07257	1.88531
-0.20593	0.0266359	1.73435	3.41258	3.15857	3.40068	2.87761	1.85553	3.43067	1.76792	3.45176	2.7718	2.11193	3.88629	2.26329	3.36822	2.73547	2.27211	3.50668
0.35036	1.25445	0.521286	2.24037	1.51221	1.8561	3.33178	1.33768	2.90592	1.55214	3.31239	2.80226	2.17261	3.91101	2.46634	4.29514	4.47065	3.08458	4.27924
-1.25611	2.4059	1.07966	2.34679	1.69088	2.48858	3.24514	2.87127	3.39039	2.68703	3.65329	3.11454	3.72686	4.23144	3.79346	4.54175	4.31025	3.43816	4.4864
-0.57823	1.70688	0.968514	2.24133	2.60323	2.18945	4.13742	3.96115	2.17038	1.65562	3.78968	2.98674	1.98655	3.9659	2.72201	4.21032	4.34282	3.17011	3.83405
0.22368	1.45452	0.985641	0	0.773529	0.515707	2.47442	1.50583	2.28467	0.00569839	2.97838	2.133	4.17026	4.08695	2.36969	4.20819	3.88565	2.4896	4.10676
0.776679999999999	2.85409	2.08189	3.29663	2.94715	3.11525	3.87408	1.38626	3.17757	1.40794	4.22705	4.47035	1.06638	3.72301	2.13262	3.81368	3.116	2.00571	4.10291
-0.73795	1.66621	1.0715	2.58906	1.87813	1.99125	3.13572	4.91585	3.23394	2.05773	3.83986	3.05088	2.59232	3.89548	3.28712	4.66839	4.4459	2.04098	3.93773
0.1907	2.29197	2.25801	2.65597	2.23859	1.96724	2.85224	3.96115	2.72805	2.14028	3.37753	2.67989	2.02355	3.52042	2.54899	3.56308	2.73866	2.3585	4.10438
1.74307	1.68978	1.8838	3.94266	1.99928	2.74413	3.22774	1.50669	3.35384	1.36778	3.33383	1.53843	1.67706	3.2322	2.57	3.16036	2.61084	2.23835	3.43055
0.644280000000001	1.93196	2.22436	3.02798	1.65844	2.12339	2.23523	0.822993	3.38696	1.18102	2.79012	2.80055	2.10943	3.1731	1.79925	3.62687	2.86641	1.41087	3.18177
-1.0722	1.15897	0.856682	2.87233	1.35277	1.84086	3.61325	4.92002	2.33705	2.29905	3.39877	3.22365	2.42824	3.33264	3.20194	3.79444	3.69588	2.53607	4.04845
0.659380000000001	2.06899	2.22196	3.21609	2.33379	3.12219	2.16664	1.06568	2.42318	1.54577	2.23939	2.01459	2.3104	3.31427	2.12931	4.14873	3.42265	2.0996	3.08813
0.338389999999999	1.37501	1.45512	3.81975	2.2524	2.43574	2.12282	2.05935	2.2386	1.84017	2.80906	2.47253	2.09774	3.39258	2.99286	4.11188	3.49192	2.41716	4.17955
NA	1.56293	0.729747	2.88186	2.29237	1.82295	2.35804	3.17425	2.46014	2.20978	2.68984	2.23621	1.89649	3.44384	3.48431	3.69571	3.73817	2.30961	3.39648
-0.3415	1.66987	1.10478	2.45254	2.24518	2.5592	2.86556	2.24739	2.45903	1.58163	3.62392	2.58886	2.27512	3.92871	2.67023	4.52819	4.06526	1.95946	3.76125
0.802959999999999	1.37416	1.76098	4.36418	1.18145	1.38165	2.42153	1.64949	2.86887	1.81086	3.22653	3.37256	1.29298	2.62679	2.3683	3.14654	2.42716	1.4975	4.17986
0.0500799999999995	2.34102	0.908114	3.91617	1.30974	1.43104	1.83717	2.16425	2.92524	1.70734	2.46562	2.25711	0.356533	3.72817	2.34772	3.3485	2.95375	1.51831	4.09442
-0.0615099999999993	2.1405	1.60138	2.29411	2.26445	2.71697	2.68507	3.41356	3.73485	1.69274	3.0724	2.80047	1.82541	3.8045	2.79874	3.17609	2.59908	2.78041	3.58821
0.2128	1.60593	2.09148	2.9139	1.49349	1.76171	2.40945	1.44255	2.60698	1.28844	3.22119	3.21122	1.62071	2.40393	2.14732	2.63717	1.90186	1.93848	3.25278
0.44404	2.27483	2.74031	2.85575	2.28035	2.69245	3.10898	3.96115	2.71622	1.80713	2.83679	1.85821	1.49902	2.93825	2.10961	2.98428	2.09679	2.13852	4.05628
-0.0199800000000003	0.992284	1.55706	3.97035	2.04668	1.78814	2.13715	2.13383	3.26712	2.06787	1.95149	2.9478	1.49091	3.75611	2.92285	3.14904	2.64353	1.41297	3.79859
0.369190000000001	1.44143	1.92223	3.02058	1.96156	2.21986	2.73435	3.65275	3.37692	1.58783	3.41776	2.86204	0.713233	4.24935	2.48608	4.15768	3.73869	1.24061	4.51724
-0.599490000000001	1.99433	1.32509	2.91799	2.41808	2.56856	2.40831	3.87976	3.01755	2.25289	2.99258	2.98795	1.67655	3.8447	3.01098	4.20935	3.90584	2.37366	3.71277
0.450349999999999	1.20588	1.28075	3.06078	1.92905	2.35607	3.45548	3.50872	3.38912	2.99859	3.27052	2.74254	2.10964	4.22142	4.52253	4.43835	4.6612	1.72264	3.56908
0.12613	2.75838	0.690011	2.82064	1.82303	2.18479	2.86671	1.80926	2.65895	2.64901	3.6218	3.18316	2.87798	4.30931	3.30393	4.85112	4.45047	2.59366	4.20634
0.193969999999998	0.950256	1.48829	3.50324	2.11062	2.52472	2.95569	1.85267	3.17415	1.76533	1.73106	2.84201	1.77248	3.56662	3.346	3.66573	3.63882	2.68239	3.72829
-0.252719999999998	1.43847	1.31231	2.64413	1.60543	2.09457	2.66516	2.59172	2.50309	2.19927	3.22836	2.92716	1.73119	3.40756	3.05323	3.87138	3.74591	2.41626	4.31022
-0.165559999999999	1.48966	2.16174	3.94302	2.45526	2.15606	2.25851	1.59189	3.17587	1.85159	3.22701	3.31417	1.40541	3.45809	2.37601	3.00688	2.32322	1.54092	3.95335
-0.51929	2.04476	1.31835	3.62132	1.59393	1.78708	2.75193	2.1491	1.49203	2.12035	3.01169	3.33095	1.32325	3.40806	3.01508	3.15613	3.1413	2.13802	4.09555
0.1116	1.70116	0.724628	3.15205	1.79503	1.64342	2.27614	2.5696	2.30353	2.1784	2.52811	3.24985	2.14393	4.33319	2.51366	4.398	4.15462	2.12017	3.86481
-1.97454	3.0919	2.24508	3.83279	1.85162	2.52659	2.61642	2.10353	2.95823	1.84348	2.85269	1.16834	1.81632	2.80408	3.14473	3.56909	2.60959	3.25284	4.28122
-0.60746	1.62309	2.18992	3.87485	1.84474	2.28243	2.06261	1.5828	2.27427	1.34389	2.54066	2.8291	1.64374	3.01384	2.39758	2.44688	2.04109	1.29659	2.86039
0.581939999999999	2.62033	1.57785	3.47081	2.2255	2.1341	2.72328	1.20723	3.44598	1.58342	3.37289	2.9532	1.74389	3.72471	2.69567	3.96828	3.27824	2.07257	4.0907
NA	2.89044	1.18113	2.8967	1.30584	1.58401	2.99072	1.98903	1.92434	1.72675	2.49026	1.78398	1.59794	3.34447	2.70819	3.24722	2.62508	1.29953	3.91018
-0.797490000000002	1.96088	1.21788	2.68953	2.21527	2.38379	3.08517	2.47991	2.58753	2.73782	4.01988	3.24967	1.89972	4.00476	3.23354	4.46706	3.9391	3.32724	4.48537
0.0927399999999992	1.54239	1.40332	2.75081	2.21596	1.98932	3.67834	1.51186	3.58688	1.97843	3.37184	3.20683	2.41462	4.0357	3.39115	4.5224	4.21668	2.23641	4.08526
0.667950000000001	1.77861	1.80352	3.11772	2.34692	2.75616	2.20356	1.5015	2.91054	1.42909	3.01472	2.76529	2.07627	4.48802	1.95496	4.57608	4.00393	1.94678	4.12153
-0.0893000000000006	1.10406	2.88425	4.04205	2.14681	2.14258	2.23614	2.25372	2.50338	1.72102	2.4994	3.22733	1.79851	1.40992	3.06725	2.47723	1.2918	1.36771	2.83182
NA	1.936	0.909611	3.95697	2.28381	2.60183	2.86678	1.15254	3.87349	1.88074	2.9756	2.64385	1.96389	4.1736	2.29514	3.84817	3.24454	2.76469	3.736
0.183059999999999	1.5617	1.5631	3.03273	2.46174	2.99339	2.56479	4.54672	3.07326	2.66915	3.28417	3.37685	2.57889	4.21994	3.05068	3.91237	3.21187	2.04892	4.03988
0.171969999999998	2.28865	2.58654	3.56244	2.46019	2.49905	2.99288	1.57616	2.27565	1.63017	2.54893	2.53854	2.01855	3.44102	2.62663	3.24929	2.06476	1.39045	3.78171
0.381219999999999	1.66922	0.953866	2.54772	2.52737	2.78093	3.04933	1.73455	2.57231	2.05766	3.56169	2.62004	1.48136	3.24111	3.44757	3.40871	3.24606	2.78728	3.91886
1.24188	2.70298	1.77523	3.98327	1.81084	2.0784	2.98334	2.60931	3.62897	1.69305	3.07928	2.57674	2.13407	3.63438	2.24271	4.32004	3.66643	1.34401	3.69152
2.33481	3.22212	3.26283	4.02574	2.78362	3.64743	2.65299	1.81219	2.88579	2.26446	3.41318	1.18188	0.999029	2.57988	2.73672	3.16896	1.81053	1.96001	4.15465
0.53214	1.91223	1.37506	2.64909	1.81939	2.08281	2.58589	1.68117	2.74068	1.81561	3.91405	3.40268	2.6569	2.61785	3.00797	3.72403	3.21868	2.82955	4.19197
-0.297040000000001	1.1114	1.30874	2.52187	1.57295	1.89478	2.46851	2.45485	3.25139	2.41923	3.39153	3.88217	2.57823	3.49291	3.18652	4.01309	3.56323	2.63765	4.25327
0.444139999999999	1.81964	1.53053	2.6816	1.81422	2.45831	3.39785	1.58693	2.35611	1.12403	2.78496	1.79612	1.12162	3.22878	2.77358	3.30188	2.8601	2.36357	3.20509
-0.970160000000001	1.8697	1.07282	2.66912	1.68936	1.97554	3.64306	2.95468	1.34124	1.29165	3.17594	3.54207	3.22479	3.6713	2.22145	3.70213	3.48726	2.37182	3.40422
-0.0800999999999998	1.23094	1.95622	3.32601	2.65979	2.95102	4.29751	2.32085	2.13018	2.83168	3.60503	4.92497	3.26778	3.75652	3.59196	3.21684	3.17445	2.17529	3.73644
0.95374	2.12233	2.28725	3.54628	2.53874	2.5058	2.51082	3.96115	1.53573	1.27729	2.75346	3.59198	1.90799	3.57135	2.3691	3.44652	2.67982	1.90607	3.63551
1.28414	1.36001	3.00389	4.18562	2.44606	2.43984	3.08255	1.61889	2.39964	2.14772	2.3644	2.71202	1.66034	3.51759	2.01891	2.63239	2.27896	1.91673	3.93618
0.251799999999999	0.99599	1.72078	2.331	1.91808	2.11604	3.16689	1.50323	3.46001	1.82105	3.75984	3.08293	2.73518	4.03379	2.6839	3.84744	3.30288	2.32836	4.44607
-0.0205099999999998	2.00744	1.58178	2.52948	1.42524	1.71195	2.93932	3.96115	1.72103	1.98191	3.03815	3.24991	2.32454	3.59667	2.64297	3.23198	2.6709	1.84039	4.08051
-0.072379999999999	1.51594	0.554262	2.34855	2.88512	3.3208	2.84575	2.68941	3.13435	2.13619	3.26502	2.4427	2.99684	3.9603	3.3528	3.91343	3.62432	2.79944	3.69142
-0.12676	1.68123	1.3516	2.66142	2.55163	2.85559	3.23714	2.23466	3.43914	2.97496	3.62762	3.7257	3.28859	4.00696	4.14051	3.76591	3.59342	2.75814	4.11478
0.0934599999999985	2.10645	2.30093	2.6516	2.2605	2.21496	3.06104	2.30751	2.74171	2.52651	3.19619	3.84291	1.47318	4.05352	2.61729	4.07247	3.45604	3.7555	4.11445
0.170950000000001	2.10465	0.471138	2.13428	1.43748	1.63135	3.41766	1.279	2.3547	1.68412	3.40407	3.40742	4.58026	3.79175	2.58474	4.39058	4.66176	4.28271	3.91479
1.91514	2.95531	3.02184	3.55903	3.01113	2.94455	3.09111	1.83615	3.34638	1.82934	3.26693	2.63658	2.6868	2.57983	2.2829	2.48905	2.3116	2.2888	0.267353
1.46198	3.64496	1.30123	2.74824	2.06174	2.25334	2.56356	1.81146	3.05545	1.65673	3.45329	2.40542	2.25715	2.76583	2.0441	3.48434	2.62453	2.67319	4.15023
-0.049199999999999	1.82921	2.05642	3.55015	2.27572	2.6604	3.56893	1.45503	2.89548	2.29664	2.94377	2.90039	2.74073	3.22554	3.03299	2.86721	2.54349	2.12477	3.36656
1.10161	1.87375	2.27863	4.02789	1.68961	2.05363	2.67967	2.09853	1.42025	1.36139	2.25377	3.57355	2.42485	3.04812	2.15853	3.10589	2.80782	1.60098	4.08185
-0.3001	1.66987	1.71281	2.97738	2.00368	2.63753	2.50986	1.68822	3.25504	1.58945	3.17615	3.27959	2.75621	3.85178	2.65003	3.73644	3.19783	1.74934	4.17375
0.584939999999999	3.67556	2.12792	3.26048	2.41449	2.49651	2.79725	1.51874	2.59744	1.57219	3.05917	2.63419	2.06991	3.64669	2.41666	3.75552	3.32999	1.54488	2.60289
2.32036	2.23111	2.1051	2.46126	2.61328	2.87797	1.55163	2.24854	2.87376	1.33724	2.40936	2.76108	2.39872	3.05765	2.0693	3.74286	3.14923	1.77275	3.47451
-0.0441000000000003	1.63435	1.30902	3.14303	2.20742	2.28006	2.8539	2.48042	3.27771	2.0239	3.64121	3.61265	2.17282	3.18594	2.88897	3.40481	3.30091	1.75356	4.02718
NA	1.71332	1.70972	2.89828	2.86833	2.40467	3.28659	1.10909	2.40238	1.9029	3.02412	2.67325	1.9096	3.58406	3.77055	4.13535	3.97733	3.09125	3.17635
1.98883	3.37135	2.73065	3.1782	2.0759	2.64574	3.60672	1.62456	2.47237	1.2502	2.75066	2.39415	2.4227	3.70724	2.11643	3.93056	3.16525	1.37413	4.1328
1.51006	1.05814	2.68727	4.40372	3.26546	3.12579	2.6421	1.85553	3.6691	1.45299	3.30502	3.34197	2.74257	3.80598	1.85781	3.50765	2.80329	2.61227	3.49947
0.1435	2.29304	2.98657	3.28227	2.69983	2.60599	4.1024	1.30134	2.95009	2.62222	3.04403	2.45007	0.611113	3.47592	3.34707	2.66445	2.44465	1.75597	3.75008
1.1356	1.3008	1.6999	4.08354	3.3089	2.98354	2.29824	1.54091	3.63664	2.36839	4.16636	3.19509	2.8596	4.25143	2.62167	4.38103	3.78142	2.09183	4.60017

## Sheet: Figure 2E
MPO
NA
319.5
NA
9153.5
1697
4402.5
NA
324.5
NA
667.5
NA
10123.5
5260.5
4781
2735.5
407.5
456
2393
935
778
4807.5
NA
265.5
6116
6439
1425
517.5
1427.5
1189
2584.5
10602
NA
5583.5
696.5
301
1673
277
NA
NA
549
NA
2292.5
NA
2839.5
532.5
NA
NA
NA
1961
NA
NA
NA
214.5
NA
NA
NA
NA
NA
NA
NA
903
4588.5
NA
9375
1097
527
310
693.5
660
1275.5
NA
667.5
167.5
271.5
945.5
423
2752.5
248.5
1701
385
603
NA
295.5
5235.5
1999.5
NA
NA
NA
414
1060
220
11276
459.5
1196.5
NA
NA
NA
239
4936.5
NA
NA
2143.5
NA
529
NA
NA
1427.5
NA
NA
NA
947.5
NA
1707
297.5
328.5
7178.5
883
12071.5
8123.5
7929.5
4510.5
2041.5
2488.5
NA
728
2208
991
1062
224
8724
3388
1306.5
2234.5
3056.5
NA
715.5
NA
285
NA
4176
6873
729.5
853.5
NA
NA
5378.5
2620.5
616.5
NA
1720.5
NA
NA
1168.5
507.5
NA
349.5
297.5
602
NA
NA
NA
1430
NA
NA
1284.5
NA
226.5
NA
NA
NA
610.5
2914.5
632
732.5
NA
NA
NA
4600.5
446.5
339.5
5138
1697.5
1572.5
NA
NA
3953.5
2090.5
1168
207.5
NA
13695.5
1366
1557.5
NA
4147.5
2976.5
NA
1082.5
2097.5
3546.5
1825
NA
760.5
705.5
666
402
NA
1826.5
NA
2345
2794
4246
2428
NA
NA
891
2143.5
2734
719.5
3317
NA
1089
NA
NA
15577.5
2173
NA
1004
345
300
NA
5644
331
11391.5
1039
6001.5
1186.5
1240.5
11966
NA
1593
345.5
5364
413.5
4550
4046
1092.5
957.5
576
4403
6679
NA
3154
625.5
6957
NA
NA
3349
314
NA
1074
1615
4448.5
NA
NA
325
1276.5
NA
3238
1346
2487.5
4757
NA
965.5
2848.5
2488
1701
12875
3115.5
1025
2463
362.5
287
NA
4141.5
3528
6900.5
13654.5
845.5
1376
278
600
4408.5
1795
1008
1062
1461.5
2840
4065
NA
NA
NA
8488
882
1719.5
1620
2002.5
6372.5
2198
17333
2700
616.5
6226.5
569.5
857
623
807
NA
10522
231.5
3984
273.5
498.5
169.5
927.5
2225.5
550.5
8272.5
NA
329
518
2362.5
1661
7002.5
820.5
289
730
512.5
1413
2168
3004
3526
711
1620.5
540
3716
1399
1092
5178.5
1448.5
1834.5
923
346.5
811.5
257.5
1438
1037
915
181
3025
6236.5
4162.5
456.5
3486.5
3636.5
557.5
1379.5
2968
2629
1407.5
11235.5
22.5
8811
549
3554
3527.5
5913.5
1574.5
1710
7615
2270
2674
1160
479
1296.5
337
1476
1167
1070.5
6082.5
5645.5
315
23973
1067
1909.5
1628
2679.5
3528
430
2606.5
457
3769.5
1360.5
1585
520.5
407
1144
421
2024.5
1082
676
NA
NA
642.5
579
451
NA
NA
212.5
NA
1342
4197
219.5
4378
2120.5
239
950.5
2183
328.5
691.5
764.5
306
980
164
611.5
7088
249
788
1069.5
1395.5
7780
246
481
7673
716
193
567.5
1313
2694.5
1963
1184
687.5
233
345
3716
294.5
695.5
1250.5
1999.5
822.5
290
4239
651.5
3281.5
1537.5
295.5
438
643
2812
593.5
1266
NA
NA
NA
10677.5
NA
5479
NA
NA
1078.5
376.5
17960
NA
NA
NA
NA
133
337.5
1584
2340
NA
1632.5
NA
1738.5
NA
7831
NA
15183.5
NA
9306
3731.5
252
940.5
1887.5
NA
NA
507.5
NA
4425
NA
4651
6357
1151.5
NA
NA
8084.5
430
NA
NA
NA
NA
NA
3922.5
1964.5
1789
NA
2350.5
1810.5
NA
NA
2671.5
2526
1006.5
1140.5
6746
6580.5
4617
NA
756
NA
NA
NA
2006.5
252.5
7114.5
NA
192.5
NA
NA
1849.5

## Sheet: Figure 2F
CAL
NA
23.0375
NA
709.3875
242.315
502.715
NA
25.72
NA
89.8625
NA
161.2025
378.205
320.035
236.7925
60.0325
1663.5175
45.61
46.3775
103.58
1992.555
NA
15.2575
679.155
777.52
103.465
66.0075
120.275
172.985
368.71
125.22
NA
307.9225
38.195
18.9775
376.4725
12.955
NA
NA
7.7625
NA
284.7125
NA
405.7225
66.5725
NA
NA
NA
107.61
NA
NA
NA
10.9525
NA
NA
NA
NA
NA
NA
NA
136.42
451.63
NA
1775.0625
109.0975
128.3475
113.26
300.9825
55.245
460.5275
NA
167.9425
53.3925
41.015
151.845
101.9875
238.5275
607.615
37.49
33.96
56.345
NA
13.2525
466.84
483.875
NA
NA
NA
11.245
56.7475
24.345
12498.14
26.555
257.86
NA
NA
NA
61.415
67.4575
NA
NA
115.0725
NA
40.035
NA
NA
125.665
NA
NA
NA
30.1275
NA
283.055
123.595
36.915
74.2275
1793.355
177.2825
806.58
115.44
86.4225
383.975
369.6925
NA
245.5975
290.12
125.0425
81.11
98.6925
1113.3925
428.13
426.4925
196.5775
546.365
NA
83.9525
NA
102.295
NA
107.24
1437.76
55.6
333.5825
NA
NA
2013.4875
124.48
203.155
NA
205.6875
NA
NA
176.03
100.3825
NA
99.2425
67.85
73.0675
NA
NA
NA
142.84
NA
NA
96.805
NA
25.7025
NA
NA
NA
120.5075
394.955
118.59
64.175
NA
NA
NA
569.6725
33.695
45.7025
390.1725
99.5
308.0525
NA
NA
225.56
109.865
137.01
85.495
NA
1051.635
204.03
154.31
NA
188.825
579.9575
NA
174.545
107.585
124.205
331.4275
NA
144.4325
188.1325
238.7475
180.6175
NA
1660.055
NA
478.215
163.835
210.2175
184.0875
NA
NA
242.4975
154.4275
484.7825
45.59
30.4225
NA
214.7225
NA
NA
4313.8
180.115
NA
28.5625
18.9125
31.9425
NA
539.225
68.4825
933.5475
157.34
2628.995
250.0025
264.06
306.92
NA
171.205
259.4
125.315
17.9625
437.3825
951.7425
669.2825
129.5125
273.2775
541.2425
65.82
NA
131.595
56.67
2419.925
NA
NA
118.9325
110.68
NA
83.8775
252.66
994.3825
NA
NA
88.7575
210.32
NA
370.52
101.4075
173.4675
440.6125
NA
1340.715
315.08
550.7675
65.91
175.47
593.5625
51.0075
216.8425
24.165
29.945
NA
115.7975
270.7375
694.505
146.335
53.11
111.8175
62.46
169.725
18.995
211.865
204.965
364.9025
230.5425
201.9875
177.9725
NA
NA
NA
1910.1575
290.07
53.4125
229.025
150.05
820.6025
392.57
181.9325
311.0625
54.145
460.8375
137.6375
48.3425
227.5175
99.22
NA
3589.605
19.42
252.5925
282.035
2359.92
NA
190.2475
134.7825
23.305
157.4425
NA
114.57
6.6
1269.0775
139.575
2088.66
151.9425
45.175
93.3175
39.795
190.82
244.4475
288.0725
1254.32
116.255
184.0975
15.4975
87.455
1101.68
507.69
8.1725
460.3625
253.4525
103.615
950.565
518.795
190.08
105.8975
56.5875
3.1625
12.46
500.8125
509.3025
489.5775
68.1025
553.19
369.3075
174.7925
229.4
412.185
573.4575
88.66
710.76
NA
1885.6225
58.7375
963.5475
345.195
209.2125
147.755
39.04
788.485
301.01
148.2
91.98
53.1025
293.97
46.7925
227.4225
238.6125
169.2825
851.3375
224.9725
NA
1005.4925
60.02
191.7025
280.655
390.6225
493.9725
122.7675
419.0375
48.7625
258.0175
206.865
106.1025
70.415
46.7475
96.095
30.8675
77.335
91.1175
38.78
NA
NA
140.8625
256.94
97.8575
NA
NA
56.465
NA
63.24
126.6525
66.03
66.99
135.6875
645.275
134.9225
143.8225
29.1825
30.09
236.805
229.5075
404.1825
NA
27.9175
1716.82
6.7425
190.38
206.29
202.46
1939.27
18.405
47.78
1354.77
73.825
65.1175
198.0625
227.035
1183.7225
617.7725
154.43
196.69
5.7525
23.2
331.8625
131.605
104.765
166.1275
331.4225
12.0075
NA
67.5225
115.8475
729.145
619.5025
NA
124.725
43.335
174.785
19.405
139.5275
NA
NA
NA
1160.76
NA
822.7375
NA
NA
72.77
116.77
2461.06
NA
NA
NA
NA
NA
56.0425
129.12
707.295
NA
47.3375
NA
114.7125
NA
2186.22
NA
311.0625
NA
1176.935
301.8375
59.3325
96.265
213.63
NA
NA
55.865
NA
2750.1
NA
211.8775
637.0125
193.465
NA
NA
1485.66
66.255
NA
NA
NA
NA
NA
306.6875
492.73
183.5
NA
55.2875
205.025
NA
NA
688.1675
38.07
177.805
67.71
612.41
224.7175
65.7
NA
373.06
NA
NA
NA
112.3075
30.2175
493.52
NA
NA
NA
NA
206.18

## Sheet: Figure 2G
AAT
NA
69.65
NA
97.65
34.075
787.725
NA
177.025
NA
116.95
NA
128.725
1232.85
1041
712.35
47
663.25
198.45
33.55
53.025
140.95
NA
82.2
218.125
235.575
211.55
258.35
177.775
85.25
175.075
108.95
NA
660.8
88.95
77.35
248.3
103.475
NA
NA
62.075
NA
145.325
NA
148.175
124.925
NA
NA
NA
122.35
NA
NA
NA
302.05
NA
NA
NA
NA
NA
NA
NA
181.15
537.475
NA
365.125
133.525
46.325
48.75
249.825
110.1
105.025
NA
279.6
72.95
45.85
226.4
119.85
364.525
130.5
513.825
164.4
148.2
NA
110.075
1856.2
245.5
NA
NA
NA
17.25
185.975
62.075
187.075
93.1
167.275
NA
NA
NA
53.025
21.775
NA
NA
33.825
NA
16.425
NA
NA
177.325
NA
NA
NA
99.125
NA
189.675
175.175
29.125
18.375
1693.375
187.25
306.125
47
111.175
369.125
282.025
NA
NA
53.075
35.6
173.55
451.35
143.55
89.775
272.95
277.575
123.5
NA
282.5
NA
219.775
NA
169.45
218.45
200.7
179.425
NA
NA
187.625
47.925
253.5
NA
380.8
NA
NA
82.75
54.55
NA
168.25
108.775
68.75
NA
NA
NA
731.75
NA
NA
243.2
NA
59.675
NA
NA
NA
39.55
162.65
271.6
106.775
NA
NA
NA
328.9
55.425
122.15
80.175
333.05
212.25
NA
NA
400.075
247.7
399.925
158.85
NA
389.825
55.65
146.025
NA
32.125
225.525
NA
572.275
533.875
50.825
337.85
NA
167.325
111.375
74.675
192.625
NA
304.275
NA
79.775
135.475
90.35
184.625
NA
NA
256.025
527.95
308.125
94.075
1428.225
NA
502.025
NA
NA
121.475
64.75
NA
12.7
63.35
37.65
NA
1320.5
64.7
496.175
186.625
300.3
151.875
1575.25
137.075
NA
778.1
189.95
670.325
318.175
140.7
121.725
264.425
42.35
94.725
476.15
183.075
NA
349.85
120.575
2661.25
NA
NA
143.675
186.625
NA
68.5
137.225
38.125
NA
NA
56.1
42.075
NA
57.35
256.075
397.6
505.6
NA
85.3
146.525
152.975
162.025
149.675
68.3
47.125
27.45
192.95
44
NA
21.55
1852.9
282.75
129.7
396.6
140.575
81.4
355.45
116.95
147
175.65
650.15
328.75
258.725
721.65
NA
NA
NA
259.4
186.3
51.8
150.35
363.65
936.8
80.725
413.85
65.725
122.375
745.475
88.35
224.95
219.525
101.85
NA
230.15
40.25
62.65
49.425
193.375
NA
133.625
106.225
32.975
51.6
NA
55.1
24.525
1014.5
349.825
261.3
213.85
43.45
87.875
40.1
329.95
291.35
389.05
119.05
142.325
84.15
45.75
321.225
749.625
246.825
41.475
943.1
265.35
102.075
112.625
98.425
72.125
134.775
58.475
53.625
91.5
92
140.15
218.55
65.9
133.075
154.45
25.3
2068.975
37.15
90.225
130
437.9
18.85
209.525
68.5
431.9
267
201.225
308.225
68.5
321.6
705.725
335.05
137.125
192.175
55.45
63.5
60.175
179.325
37.1
392.35
186.8
39.5
103.125
33.825
209.875
109.95
348
579.675
85.575
35.175
40.225
74.475
182.425
130.9
29.2
61.8
47.5
89.875
18.95
55.675
60.95
NA
NA
53.05
33.825
47.175
NA
NA
90.15
NA
506.8
397.475
143.35
183.55
133.05
70.925
210.2
64.15
33.625
27
169.15
164.25
92.025
21.125
38.525
296.9
33.025
125.7
73.95
1228.55
131.55
32.25
89.575
674.45
51.9
46.55
359.325
228.15
98.325
625.375
831.7
146.825
13.775
54.125
1218.8
133.925
43.175
125.425
238.825
58.7
42.725
373.5
301.15
271.725
218.8
98.8
106.775
144.475
598.525
21.125
174.625
NA
NA
NA
2423.55
NA
103.075
NA
NA
50.725
54.4
2576.2
NA
NA
NA
NA
60.875
81.625
135.425
96.475
NA
13.625
NA
235.425
NA
888.2
NA
147.825
NA
751
299.325
154.525
345.4
150.6
NA
NA
164.05
NA
613
NA
224.725
NA
95.875
NA
NA
511.025
233.825
NA
NA
NA
NA
NA
719.975
82.725
364.4
NA
88.125
559.1
NA
NA
653.4
642.625
1215.65
121.725
307.925
471.05
101.075
NA
212.5
NA
NA
NA
113.85
36.425
153.325
NA
32.45
NA
NA
89.65

## Sheet: Figure 2H
LPS
3.66
1.335
3.435
5.129868
5.49
2.55
0
3.945
0
0
7.98
4.275
5.353978
4.035
10.995
0
4.77
0.495
0.72
0.435
5.34
1.815
2.82
1.999508
1.53
0.281955
0.281955
0.6
9.795
0.81
3.765
0.39
1.845
0.75
0.945
0
48.27
0
16.47
1.035
0
6.99
4.455
0.285
0
0.165
2.76
2.895
2.807388
20.145
14.205
0
3.495
1.05
0.825
1.05
3.51
19.10788
0
25.605
2.390986
5.175
0.45
NA
5.79
NA
10.215
4.29
0.42
1.310475
14.625
14.685
22.515
3.72
0
31.44
2.04
5.34
0
12.54
3.72
0
4.11
2.58
12
0
10.2
4.095
0
22.2
7.29
2.745
0
1.8
1.335
0.39
12.42
16.185
4.29
4.005
9.105
4.905
4.05
0
0
35.25
12.675
10.11
2.385
0
0
14.91
4.575
13.83
0
0
1.155
4.695
0
3.345
0
2.505
0
14.16
3.015
3.15
16.71
0
26.49
1.815
2.28
19.875
NA
1.395
7.335
0
2.685
8.01
1.02
0
13.035
25.245
5.235
4.35
33.15
0
10.305
21.945
NA
7.32
12.3041
1.695
5.925
8.61
6.42
NA
5.42817
0
1.406898
NA
0
0
7.545
1.53
0
6.99
0
5.175
5.07
4.144892704
8.1
5.295
0
0.795
2.715
4.125
9.885017
0
13.725
11.01
0.795
0
0.63
8.985
0
3.015
3.96
0
1.005
14.55
0
0
3.87
2.52
4.515
0.42
19.035
0
NA
0
0.66
1.11
11.01
2.325
4.02
NA
4.62
1.455807
7.365
3.99
0.045
0
5.115
0
0
1.92
7.683963
3.96
0.42
4.44
2.73
16.26
NA
2.4
5.01
1.785
6.705
7.875
2.43
NA
NA
2.43
1.38
NA
19.545
NA
3.555
0
3.06
0
0
2.49
1.11
0.78
0
1.959875
11.28
1.17
1.26
0
2.58
0
0.795
2.355
0.87
0
5.16
0
12.03
0.12
33.05999
0
10.32
0.27
1.295264
4.455
5.175
0
0
3.675
0
3.99
6.675
12.855
13.02
11.805
5.445
0
2.82
0.495
6.21
3.78
11.055
4.32
2.79
3.81
0
4.106977
0
0
0
3.195
2.415
3.78
6.945
2.895
0
6.18
0
1.89
6.03744
0
0
2.055
4.365
3.345
1.755
5.810726
1.89
1.32
0
1.56
2.19
12.195
2.58
0
14.595
1.455
3.885
1.605
7.365
9.42
14.685
3.9
4.44
0.27
10.26
2.34
0
0
0
0.765
2.040898
0.645
2.61
3.495
0
0
0
6.435
0.35993
2.253582
0.45
3.135
0
2.37
0.135
0
0
8.056761
0
0.12
0.78
3.87
0.015
1.228599
0.9
6.825
11.505
3.438283262
0.384283
4.29
15.705
0
0.06
2.49
0
0
0
0
15.88565
0.51
0
0
0.3
6.33
5.11091
0
0
12.3
7.095
1.74
6.18
1.148601
0
0.09
0.51
0.96
0.27
0
0.345
0.765
6.42
1.005
1.78457
1.065
0.83481
1.41
0
1.485
6.195
3.525
5.91
1.755
6.255
0
1.605
2.475
0
0
1.797412
9.66
1.2
0
0
2.115
4.965
4.98
0
0.555
2.835
2.04
1.56
2.79
3.36
4.5
4.11
1.83
3.63
7.26
2.505
2.115
3.855
1.83
0.855
1.485
0.18
0.66
2.79
2.01
7.515
NA
0
4.605
0.435
18.645
2.43
0.66
3.21
4.11
0
9.495
1.305
4.305
2.415
7.065
12.255
0
0.045
0.795
3.78
8.955
0
1.56
0
0.885
0.69
0.277288
0
NA
0
3.075
1.425
0.63
11.67
13.5
5.04
3.015
4.402497
5.28
0
2.685
6.3
0.15
NA
0.255
1.125375
2.49
2.895
3.255
3.24
2.895
1.92
5.265
3.9
4.32
13.005
8.025
2.85
5.925
4.215
0
1.92
8.52
0
0
3.75
7.56
2.535
6.69
NA
7.095
7.635
1.095
3.615
0
1.08
1.035
22.29
4.065
18.03
12.945
0
3.42
7.29
2.626686
11.115
5.305751073
2.925
4.74
0
4.665
3.615
1.44
2.1
5.055
3.075
8.505
0.99
3.09
9.465
7.53
0.795
0.315
0
10.60421
2.385
2.265
0.915
0.66

## Sheet: Figure 3L and Figure S4
Column1	lhs	op	rhs	est	se	z	pvalue	ci.lower	ci.upper	fitindices	fitMeasures(sem_waz_fu90)
1	ED	=~	CAL	1	0	NA	NA	1	1	NA	NA
2	ED	=~	MPO	1.00205111208271	0.0891134789042004	11.2446638197118	0	0.827391902893408	1.17671032127201	NA	NA
3	ED	=~	AAT	0.661691317022028	0.0675800731358691	9.79121930945093	0	0.529236807603142	0.794145826440914	NA	NA
4	GM1	~	SI1	-0.198138814498953	0.0414964649646381	-4.77483599308519	1.79853768411675e-06	-0.279470391315372	-0.116807237682534	NA	NA
5	GM1	~	SI2	0.0180778926847663	0.0484748816289939	0.372933199159242	0.709198162220053	-0.076931129462904	0.113086914832437	NA	NA
6	GM1	~	SI3	0.0750717386601255	0.0595871747765358	1.25986403855628	0.207718413491364	-0.0417169778423783	0.191860455162629	NA	NA
7	GM1	~	ED	-0.100802770248807	0.0999044031443624	-1.00899226736931	0.312978342662752	-0.296611802308728	0.095006261811113	NA	NA
8	GM1	~	LPS	-0.0562712258905982	0.0308447786284176	-1.82433554049744	0.0681013605068346	-0.116725881113407	0.004183429332211	NA	NA
9	GM1	~	Age	-0.136098943288964	0.0439517047844084	-3.09655663998826	0.00195782455294902	-0.222242701725541	-0.0499551848523863	NA	NA
10	GM1	~	Sex	-0.188974436131142	0.0861580817784507	-2.19334544398372	0.028282499797927	-0.357841173393962	-0.0201076988683218	NA	NA
11	GM1	~	Feeds	0.0685147056624154	0.100061192436282	0.684728054845489	0.493515542166382	-0.127601627762829	0.264631039087659	NA	NA
12	GM1	~	nutritional	-0.159914605815554	0.0515242135260405	-3.10367873416899	0.00191130749435064	-0.260900208658345	-0.0589290029727632	NA	NA
13	GM1	~	hhc	-0.065626770903897	0.0185926544556939	-3.52971497750819	0.0004160075737345	-0.102067704014055	-0.0291858377937389	NA	NA
14	GM1	~	underlying	-0.113401713065839	0.0676787745060993	-1.67558756631474	0.093819005921677	-0.246049673615601	0.0192462474839235	NA	NA
15	GM1	~	acute	-0.0633904806262106	0.0514701910971646	-1.23159598351875	0.218100042048632	-0.164270201454047	0.0374892402016262	NA	NA
16	GM1	~	ccs	-0.43608411377477	0.23281453741577	-1.87309657985829	0.061055049568959	-0.892392222187032	0.0202239946374922	NA	NA
17	GM2	~	SI1	-0.0194310105624261	0.032492575289694	-0.598013865911985	0.549830681116419	-0.0831152878951825	0.0442532667703302	NA	NA
18	GM2	~	SI2	0.0193992383464369	0.0380466464825322	0.509880374222822	0.610135272227846	-0.0551708184918537	0.0939692951847275	NA	NA
19	GM2	~	SI3	-0.183610722209965	0.0467690005136502	-3.92590648064792	8.6403723242201e-05	-0.275276278809655	-0.0919451656102754	NA	NA
20	GM2	~	ED	0.0084048434591734	0.0771419362426383	0.108952975107304	0.913239788637837	-0.142790573274083	0.15960026019243	NA	NA
21	GM2	~	LPS	0.0702528731561447	0.0244302213457219	2.87565438568764	0.00403190917577856	0.0223705191841883	0.118135227128101	NA	NA
22	GM2	~	Age	0.195099055599067	0.0344451191116879	5.66405518780355	1.47836825004077e-08	0.127587862696967	0.262610248501168	NA	NA
23	GM2	~	Sex	-0.0287836097047192	0.0676007343473242	-0.425788417575948	0.670262027488246	-0.161278614353934	0.103711394944496	NA	NA
24	GM2	~	Feeds	-0.407560714551796	0.0784990335321371	-5.19192015765319	2.0813626333549e-07	-0.561415993095987	-0.253705436007606	NA	NA
25	GM2	~	nutritional	0.0122839602045536	0.0404155381946611	0.303941522327081	0.761172443045925	-0.0669290390727852	0.0914969594818924	NA	NA
26	GM2	~	hhc	0.0127595278412058	0.0145899667399247	0.8745412562381	0.381823562866004	-0.0158362815046838	0.0413553371870955	NA	NA
27	GM2	~	underlying	-0.222632146465784	0.0531078963446227	-4.19207239957503	2.76417747189228e-05	-0.326721710595931	-0.118542582335637	NA	NA
28	GM2	~	acute	0.105268793943227	0.0403698809895714	2.60760723992277	0.00911775051608599	0.0261452811434989	0.184392306742955	NA	NA
29	GM2	~	ccs	0.605038907113406	0.182645206033034	3.31264597771034	0.000924178824520228	0.247060881339762	0.96301693288705	NA	NA
30	SI1	~	ED	0.40817834829627	0.10268182523126	3.97517620452277	7.03271675057682e-05	0.206925668976164	0.609431027616375	NA	NA
31	SI1	~	LPS	-0.0459600597396476	0.032429539989733	-1.41722823555926	0.156416209078994	-0.109520790154726	0.0176006706754304	NA	NA
32	SI1	~	Age	0.232455558882108	0.0455360636359021	5.10486722657408	3.31026852373739e-07	0.143206514158016	0.3217046036062	NA	NA
33	SI1	~	Sex	0.105556672142141	0.0915814929176529	1.1525982901049	0.249075305389461	-0.0739397556268688	0.28505309991115	NA	NA
34	SI1	~	Feeds	-0.199743820750957	0.106404560817713	-1.87721108208085	0.0604891692435985	-0.408292927744476	0.0088052862425626	NA	NA
35	SI1	~	nutritional	0.0198472878057427	0.0546426704540183	0.363219579878406	0.716440862361774	-0.0872503783032241	0.12694495391471	NA	NA
36	SI1	~	hhc	0.0448829361252959	0.019763067225463	2.27105112851451	0.0231438829961077	0.00614803613934439	0.0836178361112473	NA	NA
37	SI1	~	underlying	-0.060144820645745	0.0717194084576148	-0.838612893486005	0.401686572995295	-0.200712278215187	0.0804226369236974	NA	NA
38	SI1	~	acute	-0.0824533196722253	0.054369084744255	-1.51654787017429	0.129380875483263	-0.189014767643371	0.0241081282989205	NA	NA
39	SI1	~	ccs	-0.188236221484677	0.247757369642913	-0.759760332279833	0.447397858058081	-0.673831742889163	0.297359299919809	NA	NA
40	SI2	~	ED	-0.150230586594154	0.0816293988542678	-1.84039805147112	0.0657098193360997	-0.310221268428174	0.00976009523986643	NA	NA
41	SI2	~	LPS	0.0492829954901091	0.0272717149116872	1.80711024773104	0.0707450911492242	-0.00416858353344161	0.10273457451366	NA	NA
42	SI2	~	Age	0.0666293947593355	0.037758157348004	1.76463576188942	0.0776250011089896	-0.0073752337653487	0.14063402328402	NA	NA
43	SI2	~	Sex	-0.120605922013145	0.0760772076319074	-1.58530952656262	0.112896025624135	-0.269714509016059	0.0285026649897691	NA	NA
44	SI2	~	Feeds	-0.156992416039041	0.0880909693548843	-1.78216243036877	0.0747227474541894	-0.329647543337836	0.0156627112597537	NA	NA
45	SI2	~	nutritional	0.00788021948465078	0.0451655061904018	0.174474286891208	0.861492736910341	-0.0806425459920575	0.0964029849613591	NA	NA
46	SI2	~	hhc	0.00797673003941266	0.0163923902471449	0.486611770409868	0.626533480712327	-0.024151764465517	0.0401052245443424	NA	NA
47	SI2	~	underlying	-0.13068221458913	0.0596401769005489	-2.19117751456448	0.028438949098933	-0.247574813345804	-0.0137896158324569	NA	NA
48	SI2	~	acute	-0.106010438805912	0.0451769799874445	-2.34655877474267	0.0189476775634008	-0.19455569251159	-0.017465185100234	NA	NA
49	SI2	~	ccs	-0.283306324780634	0.205596029010967	-1.37797566491677	0.168210801650672	-0.686267137006581	0.119654487445313	NA	NA
50	SI3	~	ED	-0.0631184893392912	0.0654109006921211	-0.964953680065958	0.334568012678956	-0.191321498892175	0.0650845202135923	NA	NA
51	SI3	~	LPS	0.0141446325861678	0.0220271231139296	0.642146162846975	0.520778285143549	-0.0290277354001639	0.0573170005724995	NA	NA
52	SI3	~	Age	0.000457341706159654	0.0305465733198597	0.0149719479619115	0.988054560157805	-0.0594128418518774	0.0603275252641967	NA	NA
53	SI3	~	Sex	-0.00434222681628326	0.061555492706112	-0.0705416629026853	0.943762540922024	-0.124988775570881	0.116304321938314	NA	NA
54	SI3	~	Feeds	-0.0619887827872306	0.0712076474972955	-0.870535468673992	0.384007844706071	-0.201553207305754	0.0775756417312923	NA	NA
55	SI3	~	nutritional	0.11329527209331	0.0365497580206994	3.09975436852816	0.00193681190474071	0.0416590627290854	0.184931481457535	NA	NA
56	SI3	~	hhc	-0.0104182300723049	0.0132565193545713	-0.785894833602177	0.4319291015505	-0.0364005305676228	0.0155640704230131	NA	NA
57	SI3	~	underlying	-0.00274863050015594	0.0482627063649447	-0.056951437397062	0.954583879653438	-0.0973417967718796	0.0918445357715678	NA	NA
58	SI3	~	acute	-0.0342125177411531	0.0365545478094275	-0.93593054192643	0.349308950807084	-0.105858114918778	0.0374330794364723	NA	NA
59	SI3	~	ccs	0.193355242166163	0.166188998037998	1.16346596013506	0.244640501243822	-0.132369208615111	0.519079692947438	NA	NA
60	ED	~	LPS	0.00731067905243834	0.0237025108534207	0.308434794003407	0.757751509824105	-0.0391453885634359	0.0537667466683126	NA	NA
61	ED	~	Age	-0.0410990795927505	0.0329461532737657	-1.24746216200836	0.212228085935497	-0.105672353438468	0.0234741942529668	NA	NA
62	ED	~	Sex	0.0343264659804411	0.0652855039650085	0.525790013030141	0.59903411425334	-0.0936307705035224	0.162283702464405	NA	NA
63	ED	~	Feeds	-0.107259836908742	0.0782896608682093	-1.37003833864219	0.170674934191025	-0.260704752572287	0.0461850787548028	NA	NA
64	ED	~	nutritional	0.093389173000809	0.0394001107848476	2.37027691396046	0.017774766982968	0.0161663748756195	0.170611971125998	NA	NA
65	ED	~	hhc	0.00894906438207997	0.014363872488987	0.62302588587732	0.533267511291975	-0.0192036083748602	0.0371017371390201	NA	NA
66	ED	~	underlying	-0.0221931761004528	0.0502716251057	-0.44146526104517	0.658876205454625	-0.120723750751924	0.0763373985510188	NA	NA
67	ED	~	acute	0.0761719017799833	0.0380864239124548	1.99997516057353	0.0455029461722694	0.00152388261164678	0.15081992094832	NA	NA
68	ED	~	ccs	0.195968339380311	0.180657646629174	1.08474976308401	0.278032501065638	-0.158114141544635	0.550050820305257	NA	NA
69	LPS	~	Age	0.00508634948985684	0.0610415254963193	0.0833260546570636	0.933592283709816	-0.114552842044312	0.124725541024026	NA	NA
70	LPS	~	Sex	-0.00711027437067135	0.123059870022393	-0.0577789848906676	0.953924677836494	-0.248303187556741	0.234082638815399	NA	NA
71	LPS	~	Feeds	0.0295743227060921	0.14388546137128	0.205540729579196	0.837149679723557	-0.252435999480546	0.31158464489273	NA	NA
72	LPS	~	nutritional	0.0647179199061857	0.0730029744033125	0.886510726927985	0.375342376374853	-0.0783652806886062	0.207801120500978	NA	NA
73	LPS	~	hhc	0.0412362360262245	0.0267044657466592	1.54417004322145	0.122547144000479	-0.011103555063611	0.0935760271160599	NA	NA
74	LPS	~	underlying	0.0422396326656826	0.0970673869686404	0.435157821641259	0.663447875610849	-0.148008949866265	0.23248821519763	NA	NA
75	LPS	~	acute	0.0130463465351882	0.0724406392075586	0.180097065375245	0.8570763664326	-0.128934697328687	0.155027390399063	NA	NA
76	LPS	~	ccs	0.372212096186751	0.331985351794176	1.12117023891317	0.262215405247156	-0.278467236724694	1.0228914290982	NA	NA
77	WAD at Discharge	~	GM1	-0.257321157938262	0.0355371245687797	-7.24091104895767	4.45643522084538e-13	-0.326972642207184	-0.18766967366934	NA	NA
78	WAD at Discharge	~	GM2	-0.180377474174069	0.0451987255168836	-3.99076460920763	6.58606227033065e-05	-0.268965348334272	-0.0917896000138654	NA	NA
79	WAD at Discharge	~	SI1	-0.038800725154015	0.0349121155570751	-1.11138281180877	0.266403607571968	-0.107227214269983	0.0296257639619528	NA	NA
80	WAD at Discharge	~	SI2	-0.0472951915323428	0.0401411437617914	-1.17822232004662	0.238707986572878	-0.125970387603699	0.031380004539013	NA	NA
81	WAD at Discharge	~	SI3	0.0577158758615057	0.0501549396343453	1.15075157665992	0.249834451254597	-0.0405859994685915	0.156017751191603	NA	NA
82	WAD at Discharge	~	ED	-0.01244543977292	0.0804789901268255	-0.154642096692658	0.877103480814585	-0.170181361933652	0.145290482387812	NA	NA
83	WAD at Discharge	~	LPS	0.00999782740057209	0.0257435116471536	0.388362999485252	0.697747421694106	-0.0404585282634363	0.0604541830645805	NA	NA
84	WAD at Discharge	~	Age	0.312424797400957	0.0378349789767313	8.25756497956824	2.22044604925031e-16	0.238269601250734	0.386579993551181	NA	NA
85	WAD at Discharge	~	Sex	0.0483505155630316	0.0716719314165242	0.674608798834243	0.499924341301371	-0.0921238887157806	0.188824919841844	NA	NA
86	WAD at Discharge	~	Feeds	0.751859758890768	0.0849216430079288	8.85357056528652	0	0.58541639708726	0.918303120694276	NA	NA
87	WAD at Discharge	~	nutritional	0.18746264454963	0.042991311142673	4.36047749107972	1.29778932229652e-05	0.103201223061836	0.271724066037425	NA	NA
88	WAD at Discharge	~	hhc	-0.0193370871606828	0.0155882684272127	-1.24048974720795	0.214794304114753	-0.0498895318593625	0.0112153575379969	NA	NA
89	WAD at Discharge	~	underlying	0.957417007744569	0.0570326572227115	16.7871716726414	0	0.845635053645436	1.0691989618437	NA	NA
90	WAD at Discharge	~	ccs	0.280502230091948	0.195426902208499	1.43533068846725	0.151192886723289	-0.102527459846943	0.663531920030838	NA	NA
91	WAD at Discharge	~	acute	0.00414536675868534	0.0429287855007723	0.0965638023607905	0.923072803642713	-0.0799935067228735	0.0882842402402442	NA	NA
92	Delta_WAD_fu90	~	WAD at Discharge	0.0706537388980316	0.0354405679526508	1.99358370871557	0.0461975671950203	0.00119150211919165	0.140115975676871	NA	NA
93	Delta_WAD_fu90	~	GM1	-0.133629409611324	0.0304646723707107	-4.38637277910782	1.15256525683449e-05	-0.193339070258729	-0.0739197489639182	NA	NA
94	Delta_WAD_fu90	~	GM2	-0.0876393197013809	0.0382751623495806	-2.28971777835819	0.0220376821334531	-0.162657259408982	-0.0126213799937794	NA	NA
95	Delta_WAD_fu90	~	SI1	-0.0530605046900832	0.029120119703813	-1.8221252257811	0.0684359869435778	-0.110134890535052	0.0040138811548856	NA	NA
96	Delta_WAD_fu90	~	SI2	0.0518836467002935	0.0334945546103858	1.54901736427944	0.121377545929131	-0.0137644740142727	0.11753176741486	NA	NA
97	Delta_WAD_fu90	~	SI3	0.00394338984050295	0.0406688411335626	0.0969634179531268	0.922755445758765	-0.0757660740742608	0.0836528537552667	NA	NA
98	Delta_WAD_fu90	~	ED	0.00419492920950071	0.0637663748707997	0.065785913312467	0.947548271488283	-0.120784868961947	0.129174727380948	NA	NA
99	Delta_WAD_fu90	~	LPS	0.0117611985452372	0.0215355936785505	0.546128364083658	0.584977703751117	-0.0304477894504103	0.0539701865408847	NA	NA
100	Delta_WAD_fu90	~	Age	0.0222947150136904	0.0332383062221012	0.670753643844402	0.50237748294501	-0.0428511680887414	0.0874405981161223	NA	NA
101	Delta_WAD_fu90	~	Sex	-0.078027214952145	0.0585083241012968	-1.33360878388953	0.182332102710181	-0.192701422986483	0.0366469930821935	NA	NA
102	Delta_WAD_fu90	~	Feeds	0.10901856519351	0.0736386445310107	1.48045317628844	0.138752347787246	-0.0353105259576184	0.253347656344638	NA	NA
103	Delta_WAD_fu90	~	nutritional	0.0604647020617606	0.0362013401109549	1.67023380561162	0.0948731139757317	-0.0104886207477961	0.131418024871317	NA	NA
104	Delta_WAD_fu90	~	hhc	-0.0122070532078855	0.0126567742028277	-0.964467960972098	0.334811363868309	-0.0370138748058834	0.0125997683901124	NA	NA
105	Delta_WAD_fu90	~	underlying	-0.0468122548707571	0.0565469585299642	-0.827847440211153	0.407756904103031	-0.157642257024767	0.0640177472832527	NA	NA
106	Delta_WAD_fu90	~	ccs	-0.0442541761814159	0.161005743421704	-0.274860854283354	0.783423142921533	-0.359819634592052	0.27131128222922	NA	NA
107	Delta_WAD_fu90	~	acute	-0.0116102974625162	0.0343106332551198	-0.3383877346765	0.735071015862567	-0.0788579029293132	0.0556373080042809	NA	NA
108	CAL	~~	CAL	0.144635915573537	0.0286352856224511	5.05096814749899	4.39576375077522e-07	0.0885117870665147	0.200760044080558	NA	NA
109	MPO	~~	MPO	0.273145404631464	0.0325142135909291	8.40079997222097	0	0.2094187170076	0.336872092255328	NA	NA
110	AAT	~~	AAT	0.313711784820681	0.025159731661604	12.4688048759849	0	0.264399616903245	0.363023952738117	NA	NA
111	GM1	~~	GM1	0.948918421311236	0.0573887583992156	16.5349181229926	0	0.836438521731303	1.06139832089117	NA	NA
112	GM2	~~	GM2	0.585376376407161	0.035331104270893	16.5683011750474	0	0.516128684502182	0.654624068312141	NA	NA
113	SI1	~~	SI1	1.0461166123464	0.0655414520081051	15.961144898301	0	0.917657726916057	1.17457549777675	NA	NA
114	SI2	~~	SI2	0.741727421208267	0.0450328382344673	16.4708121959003	0	0.653464680147093	0.829990162269441	NA	NA
115	SI3	~~	SI3	0.487975466219505	0.029475599435833	16.5552346876543	0	0.430204352902543	0.545746579536467	NA	NA
116	LPS	~~	LPS	1.90197282685095	0.116630222846551	16.3077183634756	0	1.67338179056283	2.13056386313907	NA	NA
117	WAD at Discharge	~~	WAD at Discharge	0.652512485803083	0.0393503317365844	16.5821343050187	0	0.575387252819674	0.729637718786492	NA	NA
118	Delta_WAD_fu90	~~	Delta_WAD_fu90	0.381626254742076	0.0243825644090293	15.651604496562	0	0.33383730664965	0.429415202834501	NA	NA
119	ED	~~	ED	0.334229592635387	0.0426380559245776	7.8387624714083	4.44089209850063e-15	0.25066053865241	0.417798646618364	NA	NA
120	Age	~~	Age	0.998181818181819	0	NA	NA	0.998181818181819	0.998181818181819	NA	NA
121	Age	~~	Sex	0.0222994588702555	0	NA	NA	0.0222994588702555	0.0222994588702555	NA	NA
122	Age	~~	Feeds	0.0221222763943295	0	NA	NA	0.0221222763943295	0.0221222763943295	NA	NA
123	Age	~~	nutritional	0.145346384026984	0	NA	NA	0.145346384026984	0.145346384026984	NA	NA
124	Age	~~	hhc	0.207476318710717	0	NA	NA	0.207476318710717	0.207476318710717	NA	NA
125	Age	~~	underlying	0.057026097559126	0	NA	NA	0.057026097559126	0.057026097559126	NA	NA
126	Age	~~	acute	-0.0610653169422536	0	NA	NA	-0.0610653169422536	-0.0610653169422536	NA	NA
127	Age	~~	ccs	0.00455743724948132	0	NA	NA	0.00455743724948132	0.00455743724948132	NA	NA
128	Sex	~~	Sex	0.241061157024794	0	NA	NA	0.241061157024794	0.241061157024794	NA	NA
129	Sex	~~	Feeds	0.0065619834710744	0	NA	NA	0.0065619834710744	0.0065619834710744	NA	NA
130	Sex	~~	nutritional	-0.00507279801338874	0	NA	NA	-0.00507279801338874	-0.00507279801338874	NA	NA
131	Sex	~~	hhc	-0.0626071396880992	0	NA	NA	-0.0626071396880992	-0.0626071396880992	NA	NA
132	Sex	~~	underlying	0.039571974562248	0	NA	NA	0.039571974562248	0.039571974562248	NA	NA
133	Sex	~~	acute	-0.0296124183774149	0	NA	NA	-0.0296124183774149	-0.0296124183774149	NA	NA
134	Sex	~~	ccs	-0.00141466620959812	0	NA	NA	-0.00141466620959812	-0.00141466620959812	NA	NA
135	Feeds	~~	Feeds	0.248677685950413	0	NA	NA	0.248677685950413	0.248677685950413	NA	NA
136	Feeds	~~	nutritional	0.14920359222562	0	NA	NA	0.14920359222562	0.14920359222562	NA	NA
137	Feeds	~~	hhc	-0.261698685252066	0	NA	NA	-0.261698685252066	-0.261698685252066	NA	NA
138	Feeds	~~	underlying	0.140041447558347	0	NA	NA	0.140041447558347	0.140041447558347	NA	NA
139	Feeds	~~	acute	-0.0459479865111735	0	NA	NA	-0.0459479865111735	-0.0459479865111735	NA	NA
140	Feeds	~~	ccs	-0.00237280012860626	0	NA	NA	-0.00237280012860626	-0.00237280012860626	NA	NA
141	nutritional	~~	nutritional	0.824491225173444	0	NA	NA	0.824491225173444	0.824491225173444	NA	NA
142	nutritional	~~	hhc	0.143179476112804	0	NA	NA	0.143179476112804	0.143179476112804	NA	NA
143	nutritional	~~	underlying	0.134080445704118	0	NA	NA	0.134080445704118	0.134080445704118	NA	NA
144	nutritional	~~	acute	-0.107698641156311	0	NA	NA	-0.107698641156311	-0.107698641156311	NA	NA
145	nutritional	~~	ccs	0.0182940405468395	0	NA	NA	0.0182940405468395	0.0182940405468395	NA	NA
146	hhc	~~	hhc	5.79472350784265	0	NA	NA	5.79472350784265	5.79472350784265	NA	NA
147	hhc	~~	underlying	0.00801338779564454	0	NA	NA	0.00801338779564454	0.00801338779564454	NA	NA
148	hhc	~~	acute	-0.0604444603997878	0	NA	NA	-0.0604444603997878	-0.0604444603997878	NA	NA
149	hhc	~~	ccs	0.0931181389021937	0	NA	NA	0.0931181389021937	0.0931181389021937	NA	NA
150	underlying	~~	underlying	0.474418453035829	0	NA	NA	0.474418453035829	0.474418453035829	NA	NA
151	underlying	~~	acute	-0.0329237788015545	0	NA	NA	-0.0329237788015545	-0.0329237788015545	NA	NA
152	underlying	~~	ccs	0.00275895939118067	0	NA	NA	0.00275895939118067	0.00275895939118067	NA	NA
153	acute	~~	acute	0.707205897641208	0	NA	NA	0.707205897641208	0.707205897641208	NA	NA
154	acute	~~	ccs	0.0111382789387728	0	NA	NA	0.0111382789387728	0.0111382789387728	NA	NA
155	ccs	~~	ccs	0.0345513501385375	0	NA	NA	0.0345513501385375	0.0345513501385375	NA	NA
156	CAL	~1		2.5341936342633	0.171494090611485	14.7771484441667	0	2.19807139310334	2.87031587542326	NA	NA
157	MPO	~1		3.0285357459267	0.174613340566479	17.3442403432725	0	2.68629988719618	3.37077160465723	NA	NA
158	AAT	~1		2.84103123740904	0.117228280580071	24.2350329063175	0	2.61126802950255	3.07079444531554	NA	NA
159	GM1	~1		0.28732933630172	0.22451903200817	1.27975492202935	0.20063134209147	-0.152719880278089	0.727378552881528	NA	NA
160	GM2	~1		0.519358480299244	0.176089988515935	2.94939243665318	0.00318399385799606	0.17422844476994	0.864488515828548	NA	NA
161	SI1	~1		0.277014396522919	0.2403700312859	1.15244980849311	0.249136283437414	-0.194102207760211	0.74813100080605	NA	NA
162	SI2	~1		0.295117069337697	0.198472466412035	1.48694211682252	0.13703009934098	-0.0938818167527271	0.684115955428122	NA	NA
163	SI3	~1		0.0703106369757576	0.160311517048332	0.438587559211731	0.660960413084543	-0.243894162745951	0.384515436697467	NA	NA
164	LPS	~1		2.1967021921478	0.308275903400878	7.12576678200904	1.03494990355557e-12	1.59249252418054	2.80091186011507	NA	NA
165	WAD at Discharge	~1		0.953312220277767	0.187299882377859	5.08976411610635	3.58509198106205e-07	0.586211196508575	1.32041324404696	NA	NA
166	Delta_WAD_fu90	~1		0.020569973347629	0.156277086482975	0.131625011769527	0.895280901116655	-0.285727487767854	0.326867434463112	NA	NA
167	Age	~1		-2.1162869436673e-15	0	NA	NA	-2.1162869436673e-15	-2.1162869436673e-15	NA	NA
168	Sex	~1		1.59454545454545	0	NA	NA	1.59454545454545	1.59454545454545	NA	NA
169	Feeds	~1		1.53636363636364	0	NA	NA	1.53636363636364	1.53636363636364	NA	NA
170	nutritional	~1		-0.0693206424545453	0	NA	NA	-0.0693206424545453	-0.0693206424545453	NA	NA
171	hhc	~1		-0.016115052818182	0	NA	NA	-0.016115052818182	-0.016115052818182	NA	NA
172	underlying	~1		-0.0392955382545454	0	NA	NA	-0.0392955382545454	-0.0392955382545454	NA	NA
173	acute	~1		-0.0675408403927273	0	NA	NA	-0.0675408403927273	-0.0675408403927273	NA	NA
174	ccs	~1		-0.00502749934232728	0	NA	NA	-0.00502749934232728	-0.00502749934232728	NA	NA
175	ED	~1		0	0	NA	NA	0	0	NA	NA
176	NA	NA	NA	NA	NA	NA	NA	NA	NA	npar	129
177	NA	NA	NA	NA	NA	NA	NA	NA	NA	fmin	0.0513014715970366
178	NA	NA	NA	NA	NA	NA	NA	NA	NA	chisq	56.4316187567402
179	NA	NA	NA	NA	NA	NA	NA	NA	NA	df	36
180	NA	NA	NA	NA	NA	NA	NA	NA	NA	pvalue	0.0163045715904931
181	NA	NA	NA	NA	NA	NA	NA	NA	NA	baseline.chisq	1460.36766061192
182	NA	NA	NA	NA	NA	NA	NA	NA	NA	baseline.df	143
183	NA	NA	NA	NA	NA	NA	NA	NA	NA	baseline.pvalue	0
184	NA	NA	NA	NA	NA	NA	NA	NA	NA	cfi	0.984490572094923
185	NA	NA	NA	NA	NA	NA	NA	NA	NA	tli	0.9383931058215
186	NA	NA	NA	NA	NA	NA	NA	NA	NA	cfi.robust	0.981428992747927
187	NA	NA	NA	NA	NA	NA	NA	NA	NA	tli.robust	0.926231832304266
188	NA	NA	NA	NA	NA	NA	NA	NA	NA	nnfi	0.9383931058215
189	NA	NA	NA	NA	NA	NA	NA	NA	NA	rfi	0.846505139693678
190	NA	NA	NA	NA	NA	NA	NA	NA	NA	nfi	0.961357937265541
191	NA	NA	NA	NA	NA	NA	NA	NA	NA	pnfi	0.242020180010906
192	NA	NA	NA	NA	NA	NA	NA	NA	NA	ifi	0.985655656666648
193	NA	NA	NA	NA	NA	NA	NA	NA	NA	rni	0.984490572094923
194	NA	NA	NA	NA	NA	NA	NA	NA	NA	nnfi.robust	0.926231832304266
195	NA	NA	NA	NA	NA	NA	NA	NA	NA	rni.robust	0.981428992747927
196	NA	NA	NA	NA	NA	NA	NA	NA	NA	logl	-6711.93245564726
197	NA	NA	NA	NA	NA	NA	NA	NA	NA	unrestricted.logl	NA
198	NA	NA	NA	NA	NA	NA	NA	NA	NA	aic	13681.8649112945
199	NA	NA	NA	NA	NA	NA	NA	NA	NA	bic	14237.8443691857
200	NA	NA	NA	NA	NA	NA	NA	NA	NA	ntotal	550
201	NA	NA	NA	NA	NA	NA	NA	NA	NA	bic2	13828.3436651494
202	NA	NA	NA	NA	NA	NA	NA	NA	NA	rmsea	0.032123199361351
203	NA	NA	NA	NA	NA	NA	NA	NA	NA	rmsea.ci.lower	0.0140344403314361
204	NA	NA	NA	NA	NA	NA	NA	NA	NA	rmsea.ci.upper	0.0476131782654342
205	NA	NA	NA	NA	NA	NA	NA	NA	NA	rmsea.ci.level	0.9
206	NA	NA	NA	NA	NA	NA	NA	NA	NA	rmsea.pvalue	0.972868227038337
207	NA	NA	NA	NA	NA	NA	NA	NA	NA	rmsea.close.h0	0.05
208	NA	NA	NA	NA	NA	NA	NA	NA	NA	rmsea.notclose.pvalue	8.40707328982859e-09
209	NA	NA	NA	NA	NA	NA	NA	NA	NA	rmsea.notclose.h0	0.08
210	NA	NA	NA	NA	NA	NA	NA	NA	NA	rmsea.robust	0.03705551798841
211	NA	NA	NA	NA	NA	NA	NA	NA	NA	rmsea.ci.lower.robust	0.0160864760632497
212	NA	NA	NA	NA	NA	NA	NA	NA	NA	rmsea.ci.upper.robust	0.0549766140955999
213	NA	NA	NA	NA	NA	NA	NA	NA	NA	rmsea.pvalue.robust	0.87479548248548
214	NA	NA	NA	NA	NA	NA	NA	NA	NA	rmsea.notclose.pvalue.robust	9.46786417778396e-06
215	NA	NA	NA	NA	NA	NA	NA	NA	NA	rmr	0.0149700396845963
216	NA	NA	NA	NA	NA	NA	NA	NA	NA	rmr_nomean	0.0156548318931609
217	NA	NA	NA	NA	NA	NA	NA	NA	NA	srmr	0.0226619362404326
218	NA	NA	NA	NA	NA	NA	NA	NA	NA	srmr_bentler	0.0226619362404326
219	NA	NA	NA	NA	NA	NA	NA	NA	NA	srmr_bentler_nomean	0.0237041285968557
220	NA	NA	NA	NA	NA	NA	NA	NA	NA	crmr	0.023759062775994
221	NA	NA	NA	NA	NA	NA	NA	NA	NA	crmr_nomean	0.0249768578876954
222	NA	NA	NA	NA	NA	NA	NA	NA	NA	srmr_mplus	0.0226770435746772
223	NA	NA	NA	NA	NA	NA	NA	NA	NA	srmr_mplus_nomean	0.0236996819006146
224	NA	NA	NA	NA	NA	NA	NA	NA	NA	cn_05	498.046756926331
225	NA	NA	NA	NA	NA	NA	NA	NA	NA	cn_01	572.320984338714
226	NA	NA	NA	NA	NA	NA	NA	NA	NA	gfi	0.996722659472696
227	NA	NA	NA	NA	NA	NA	NA	NA	NA	agfi	0.980973217494261
228	NA	NA	NA	NA	NA	NA	NA	NA	NA	pgfi	0.171684285842187
229	NA	NA	NA	NA	NA	NA	NA	NA	NA	mfi	0.981597238483988
230	NA	NA	NA	NA	NA	NA	NA	NA	NA	ecvi	0.571693852284982

## Sheet: Figure S3A
Column1	FABP2	ZO1	OCLN	CLD1	CDH1	JAMA	DAO	DSG3	HPT	MPO.f	CAL.f	AAT.f	LPS	sCD14	LBP	DEFA5	REG3A	PD_L2	RBP4
1	1.94201	1.22137	3.99643	0.890974	2.51422	1.12772	4.85534	1.45386	0	NA	NA	NA	2.93377388766805	2.89647	3.38026	1.36093	1.68611	2.56976	3.00098
2	1.41515	1.6665	3.14539	2.38686	2.45522	2.62849	1.69596	2.35472	2.61992	1.86753915439964	1.33270275384393	2.25655189339726	2.15462677050698	1.6213	2.36061	1.29974	1.58456	3.44051	3.34565
3	1.09814	1.19082	2.96798	1.43221	1.80795	1.36323	1.27897	2.29341	4.59422	NA	NA	NA	2.88386204698557	2.67194	2.1856	1.81845	0.996209	2.39735	3.05433
4	1.61343	2.69296	1.97297	2.44122	3.33499	2.11629	2.10492	2.52431	4.38378	4.2291197428801	3.23872309819496	2.48503532801879	3.20067428083174	2.87092	3.55027	1.97754	1.96628	2.6406	2.90385
5	0.84739	1.28809	2.3401	4.01062	2.64196	0.949017	0.93908	2.43456	3.9215	3.04290459710538	2.64134613752435	1.7731434231244	3.25453954554572	1.82258	1.88943	2.65754	2.25843	2.30689	2.96068
6	2.09486	0.424539	4.11998	3.12071	1.6766	1.22614	2.27439	2.59857	0	3.71391193421175	3.04720308248697	3.89672107568761	2.65078326634678	2.39571	2.51007	2.26631	2.23068	2.41254	3.19852
7	2.56482	2.29383	2.0369	1.85312	1.89911	2.34246	1.15207	0.796356	4.38705	NA	NA	NA	0	3.54864	3.21613	2.48313	2.1481	3.62469	2.4829
8	2.25284	3.65286	2.39678	2.35366	2.4441	1.32824	1.86057	1.1735	4.63191	1.87846904254458	1.39395826703447	2.88729130797741	2.99287200965776	2.87437	2.18168	2.22441	1.55543	2.92253	3.32395
9	1.48494	2.08943	2.26438	2.02194	2.5591	2.22137	2.46916	2.68905	4.51693	NA	NA	NA	0	2.83754	2.69821	2.48609	1.94406	3.72951	2.87792
10	1.87767	2.67057	2.70707	1.67441	2.23706	0.991842	3.4365	1.48807	3.73576	2.38613846388562	2.08968635587148	2.60698768328831	0	0.979762	2.62445	2.88889	1.89783	2.20264	2.51577
11	1.49285	1.49057	3.00886	2.34652	2.87789	1.07916	1.29935	1.90279	4.2035	NA	NA	NA	3.55253734422947	2.52943	2.31764	2.08965	2.00473	1.37701	3.8585
12	1.99809	2.39336	1.56529	2.69611	2.52834	1.47589	0.95869	1.68854	4.49063	4.30001580103124	2.41467929347103	2.67185417620984	3.05630759557772	2.18852	2.51335	2.24846	2.03845	2.39722	3.6714
13	1.08508	3.65286	2.67326	2.7581	3.0138	1.20951	1.57348	1.95274	4.45039	3.8392385801232	2.88893504036328	4.19960232383927	3.23461381841845	2.47088	1.14877	2.49176	2.72763	3.45997	2.93892
14	0.827801	2.54705	1.85398	2.83484	2.28146	1.09971	1.39947	1.32912	4.85385	3.77196519249587	2.79605760217523	4.0852299063498	3.01067181794997	2.07844	3.43367	2.23077	0.988283	1.06823	2.03038
15	1.94175	1.79377	2.67411	2.42158	3.95899	1.33076	1.54714	1.43034	4.52869	3.37896922290807	2.62852489519543	3.82871184896334	3.80903211530413	1.8321	2.22454	1.94694	0.734896	1.65432	3.62496
16	1.79257	2.76837	2.84327	1.71696	2.47336	1.53368	3.83221	0.976805	0	2.03877938224675	1.86534556405878	1.99058946682221	0	2.99307	2.95622	1.80428	2.7659	4.14064	4.15355
17	1.13289	2.7158	2.53164	2.32218	2.66997	1.45882	1.29935	2.05252	4.50781	2.11793095823327	3.71270781718603	3.78042137789139	3.14300825583278	2.84171	3.74272	2.23667	2.5113	2.81236	2.28702
18	1.97447	2.37488	2.5413	2.10836	2.54439	1.38724	2.19642	1.12512	3.93518	3.28481496156437	1.71254315738241	2.96454147033259	1.44253122376948	2.34335	2.7918	1.98289	2.41886	2.43017	3.41195
19	1.39113	1.61413	1.66144	2.38913	2.2051	2.46902	0.772821	1.23219	4.73097	2.62334789891525	1.72182358023248	1.76264441356082	1.70197048367638	2.21745	3.098	2.27086	1.38409	2.25568	3.83186
20	1.42553	1.44157	2.9924	1.76952	2.77596	1.85162	1.28114	2.07999	4.51618	2.49396239186963	2.16869247787716	2.07214663584591	1.3565526889755	1.9732	1.89301	2.58175	2.8321	1.88913	2.99869
21	0.9905	2.23916	2.11689	2.29051	2.67546	1.7425	1.12322	1.41478	4.48043	3.77585581559591	3.81308046541849	2.73320120327347	3.23253810508788	2.70054	2.89258	2.29507	1.61212	2.56299	3.30593
22	2.00528	4.84616	2.5413	2.55923	2.73043	1.0367	0.969903	1.46586	4.03875	NA	NA	NA	2.38802838244739	3.13513	3.16202	2.56812	2.61606	2.54642	2.98837
23	1.82851	2.24653	2.1057	1.87138	2.77192	1.44578	0.845518	1.02175	4.31184	1.7372228290762	1.10354724911555	2.36857517168506	2.72926302653976	2.37304	2.49528	1.89355	1.5694	2.63183	3.4967
24	3.80086	2.19114	1.27688	2.71699	2.66829	3.83267	1.03672	3.61946	0.727828	3.94529936483879	3.21450212194808	3.02846082176782	2.46243259788948	2.1065	2.68521	2.20852	3.06937	2.25511	2.65751
25	1.44931	2.04757	2.85425	2.45655	2.33407	1.52969	1.26807	1.714	4.58136	3.98152404018893	3.28972457119658	3.08049977107477	2.25768904464758	3.27691	2.90405	2.52626	2.69263	3.62174	2.93081
26	1.11849	2.46886	2.2611	2.11482	2.26784	1.74302	0.892443	2.98398	0	2.9199453112795	2.16807468733342	3.00776526313507	1.0839927433749	1.91302	3.0703	1.62231	0.740771	2.47563	2.58555
27	0.937591	1.96061	2.5601	2.73739	2.6324	1.72131	1.72871	1.44986	4.63339	2.20698236148551	1.91811267045776	3.14290098440367	1.0839927433749	2.63659	2.31992	1.8598	0.976479	2.6807	2.82225
28	1.01343	3.07758	3.07173	2.84622	2.54951	1.01402	0.565151	1.38931	4.1675	2.9211790901284	2.25179895774731	2.89014999019317	1.57398787090509	2.6248	2.96939	2.24212	2.00353	2.23827	2.667
29	1.44356	2.29743	1.89266	1.75128	3.03711	1.6283	0.815844	1.5758	4.66892	2.79250305673694	2.45391083875743	2.39321004327917	3.71644485681825	2.83144	3.7063	1.95733	1.06556	2.84997	3.20143
30	1.22946	2.35663	1.90547	2.25616	3.20421	2.28498	1.26544	1.45615	4.32057	3.33900192062396	2.87479484850188	2.87980167377078	1.78620638995195	2.79948	2.13628	2.16076	2.46967	2.66142	2.88634
31	1.40266	1.70284	2.69273	2.13915	1.91556	0.810796	1.00471	2.22162	3.00926	4.33252280629741	2.27420630838956	2.55907582764449	2.95605236467393	1.33089	2.14754	2.0554	0.39756	1.75539	3.29484
32	1.85419	2.78888	2.19678	2.51836	3.0329	1.40431	1.75705	1.82706	4.4226	NA	NA	NA	1.28548429539938	3.43671	2.5231	2.52507	2.76397	2.61213	2.52371
33	0.971962	2.68077	2.22055	1.94993	2.40799	1.6899	0.873365	1.37711	4.66845	3.88118204978241	2.77460077387733	3.77791901797277	2.40060174065616	3.13497	3.71865	1.83677	1.18012	2.67965	1.85721
34	0.898116	2.18318	2.03442	2.63348	2.58116	1.26422	1.1066	1.14171	4.76954	2.41607295864116	1.61387284385587	2.42193811494411	1.7310347992752	2.87055	2.11661	1.95302	2.44844	1.73638	2.73487
35	1.0404	2.88227	1.78448	3.22327	2.45057	1.56253	0.956735	1.32264	4.70387	1.82555537517235	1.22488579773468	2.32745391933565	1.89809537385559	2.37448	3.33998	2.26423	1.37354	2.28967	2.606
36	2.093	3.97929	1.5952	4.05919	3.00213	1.59706	0.995571	1.77088	4.67745	3.03287897023641	2.88638162937726	3.11607210295326	0	2.65184	3.19855	1.58066	1.37933	2.41372	2.72266
37	1.4714	2.24285	2.19011	2.19638	2.39444	0.909146	0.716885	1.91313	4.26001	1.76706882093766	1.01256991503705	2.52421302714261	5	2.7139	3.53648	2.7366	1.77719	2.02454	2.72987
38	1.06034	3.2115	1.50255	2.63477	2.59175	2.6138	0.659254	1.67385	4.58819	NA	NA	NA	0	1.41927	3.8648	2.54833	1.59851	1.88325	2.23236
39	1.18138	2.2838	2.1445	2.18768	2.95408	1.20282	1.2615	0.994584	3.19415	NA	NA	NA	4.133469188758	1.86423	2.84533	1.7917	0.758173	2.27413	3.25131
40	1.93629	3.65286	1.61667	2.54858	3.01983	1.53254	0.917844	1.17837	4.5226	2.24857331564048	0.727731535883763	2.17869780398515	1.96492076809683	1.73958	2.63291	2.23326	2.16243	1.89557	3.05226
41	1.90538	2.01082	2.81343	2.25878	3.17686	1.12841	1.08101	1.83232	4.56016	NA	NA	NA	0	2.39711	3.01625	1.81639	1.56076	2.13568	2.72793
42	1.0284	2.14681	1.94671	2.24181	2.957	1.18329	0.663061	2.06453	4.30328	3.25461547299952	2.73101767024414	2.75387003972406	3.44681278336083	2.11074	2.98631	2.55583	1.59025	1.97195	2.87355
43	0.885998	2.11765	2.9247	2.24972	2.21115	1.63101	1.58364	1.60577	3.42451	NA	NA	NA	3.08892042415976	2.14642	3.01234	1.66272	0.777361	2.38939	3.00194
44	1.71425	3.00246	1.56251	3.2345	2.66722	1.25248	0.861754	2.6786	4.52749	3.40523327354264	2.92799390924945	2.76700225476972	1.09041560091902	2.7453	2.07998	2.46998	1.27522	2.614	2.92242
45	1.08108	2.67125	2.28683	2.03534	2.82336	1.19274	2.4096	1.81176	4.69721	2.22709431980832	1.92285270144392	2.65159280633705	0	1.62124	2.94495	1.34215	1.1986	1.7197	3.68999
46	1.57927	2.39375	2.1604	2.27423	2.92002	2.13588	1.53962	1.68419	4.83723	NA	NA	NA	0.788291819935973	3.2411	2.69192	2.00388	1.65197	2.37927	2.86454
47	1.88216	2.67567	2.35435	4.12545	2.98538	1.89215	1.67	2.73619	4.38177	NA	NA	NA	2.71246927954609	0.645734	2.26499	2.49744	2.22173	2.90099	3.46204
48	1.50761	4.22127	2.1358	2.5925	3.39263	1.54391	1.27984	1.45958	4.62218	NA	NA	NA	2.74977646128399	2.34518	2.31104	1.77219	1.51071	2.02291	3.28281
49	0.897127	2.22931	3.12491	1.56776	2.03903	1.75174	2.41336	2.43134	4.34597	3.14467905741988	2.18991966932437	2.63750964019395	2.72576180736128	1.16431	2.19256	1.80764	2.6767	2.06824	3.43021
50	0.599919	1.26213	2.92949	1.51124	2.20777	1.34393	1.68207	2.69296	0	NA	NA	NA	4.29549714001217	1.68668	2.69955	1.39426	0.598794	2.66878	3.17894
51	0.813067	1.62641	2.0463	2.09112	1.81119	3.12969	2.3726	0.795031	0.66322	NA	NA	NA	4.01457770608046	1.62551	1.8735	1.39167	0.402724	2.48706	3.03232
52	1.93531	0.403115	3.58274	1.66936	2.40956	1.91637	1.50614	1.95274	0	NA	NA	NA	0	2.60638	2.60212	2.70473	2.46707	2.54989	2.98291
53	1.47814	1.9509	3.07788	2.79138	3.12409	1.81324	2.27439	2.35144	4.58713	1.58708362740583	0.919187474533679	3.24857142478773	2.89747588460471	2.16032	2.36076	1.46885	1.22519	2.1145	4.07339
54	0.723973	0.92008	3.11654	1.80298	2.0963	0.995556	4.63177	1.66076	4.64426	NA	NA	NA	1.97554065488502	1.94665	3.24855	1.46172	0.938234	2.46909	3.51557
55	1.03508	1.88749	2.57403	2.7683	2.65654	1.79127	1.32086	2.83114	4.5735	NA	NA	NA	1.79943071324697	2.13391	2.13216	2.5155	2.01075	2.72315	3.24961
56	1.10577	3.39892	2.15655	4.54758	1.92585	1.33704	1.21958	1.86273	4.60728	NA	NA	NA	1.97554065488502	2.51681	3.13758	1.86914	1.35552	2.32385	2.41653
57	0.64222	1.63596	3.1154	2.17208	2.44294	2.13504	1.28505	1.76234	4.37024	NA	NA	NA	2.90084384127252	2.08618	2.18722	2.00882	2.83251	2.10609	3.06752
58	0	1.25715	1.78553	2.287	1.45884	1.99371	0.656531	0.695221	0	NA	NA	NA	4.25296091356429	0.408854	0.482379	0.638801	0.276955	5	3.23835
59	1.93407	1.97899	1.69012	2.54714	2.7997	1.63481	4.25501	1.61461	3.62768	NA	NA	NA	0	2.20368	2.65702	1.95204	2.50043	2.44443	3.35334
60	1.07376	1.00692	2.31286	1.9482	1.9588	1.24789	1.54397	1.43322	3.32906	NA	NA	NA	4.48863718097763	1.77528	2.42547	2.47984	1.25647	1.81304	3.11589
61	1.68572	1.50014	2.80193	2.04082	3.18095	1.70619	3.15052	2.05753	4.04783	2.59883632427569	2.32184803396905	2.90286657374834	2.60072957748037	2.03454	2.07158	1.86974	1.68708	2.86606	3.39193
62	2.4435	1.98174	2.41083	2.60641	2.35019	1.5614	3.08575	1.30198	3.97256	3.74303853252658	2.98760786213163	3.63824273169496	3.20762460796017	3.14363	2.5341	2.01136	3.04275	3.41103	3.42144
63	2.13828	1.96199	2.63959	2.59309	2.6557	1.61027	3.14653	0.913371	3.93417	NA	NA	NA	1.37891917642473	2.13546	1.79245	2.49226	1.82806	3.16305	2.78296
64	0.931444	1.98722	2.1232	1.861	2.47143	1.73064	1.09918	2.15308	4.09452	4.24594946760404	3.74880152512722	3.37680566610633	NA	2.10963	2.99952	2.5292	2.68914	1.75206	2.79249
65	2.18754	1.76736	2.8396	2.04503	2.97767	3.18815	2.71977	1.34146	3.65736	2.73581793425258	2.19755447471913	2.69660911320242	3.29682459570193	2.69176	2.3078	2.68361	2.36124	2.71752	3.02707
66	1.13581	1.99587	2.66519	2.12099	3.22414	1.2984	1.32172	1.46929	4.26174	2.2197864890075	2.28792566901863	1.98080806887162	NA	2.35771	2.13054	2.4062	2.48904	2.51881	2.50483
67	1.69258	1.28317	2.98218	2.269	2.56147	1.32571	3.90064	1.90641	4.55919	1.84629283539121	2.21837833880375	2.01530871234034	3.75006922278717	2.49607	2.98316	1.35854	1.02967	1.71033	2.96409
68	2.51737	1.89557	2.35113	2.27279	2.97166	2.40505	1.23731	0.726944	4.24814	2.41303466333473	2.76192317941695	3.12021229457862	3.05907611998419	2.75619	2.64067	2.55058	3.0964	2.47076	3.48537
69	1.17308	1.59641	2.71002	1.45743	2.7048	1.3295	1.9168	3.61946	4.43314	2.37818503854955	1.81912638500227	2.56617562827797	1.33355010312135	2.37004	1.55191	2.3684	2.06513	2.11779	2.81655
70	0.754786	1.01246	2.69316	1.84013	2.46115	3.16349	3.42087	1.38815	0	2.84193282445371	2.99845762025222	2.53426661830413	2.14068321306943	2.51526	1.86657	1.93033	1.20464	2.6053	3.42444
71	1.86671	1.1579	3.2746	1.81506	2.38149	0.933009	2.76112	1.84126	4.56269	NA	NA	NA	4.03798445803824	2.32258	1.78126	2.37623	2.42237	2.53403	3.24264
72	1.1657	1.5894	2.72681	2.04531	2.91169	0.884217	2.04087	1.40033	4.34102	2.38613846388562	2.43745865076879	3.19634888440999	4.04127366524547	2.39363	2.90274	2.25097	1.2877	1.92896	3.48402
73	2.10548	1.67016	2.32904	2.37663	3.02469	1.26552	4.85534	1.28597	4.14307	1.41299784179247	1.80015807357147	2.28785298906628	4.38504351421137	2.28221	1.8122	2.25979	1.87751	2.43468	3.38781
74	1.72217	2.49583	2.80851	3.00314	2.37632	1.29776	2.34015	1.73286	4.01386	1.75295243680105	1.65348794778769	1.97383904602108	2.94657948110298	2.37615	2.77131	2.19573	1.59611	3.08426	3.86407
75	1.82851	1.43638	2.95334	1.40423	3.0785	1.35142	1.5301	2.66769	4.14063	2.63120827505386	2.38142198388062	3.0536381455966	0	2.63944	3.55029	2.45163	2.12653	2.01509	2.15107
76	1.30631	1.59264	2.85262	2.35773	2.13516	1.25444	2.37378	1.73824	4.25241	2.06505575100612	2.16007576159679	2.62355017194413	4.65410852151292	2.08736	2.6678	2.77623	2.38015	2.56318	3.1844
77	1.45977	1.90788	2.55835	2.05637	2.74468	1.53083	0.873365	1.13742	4.43271	3.38332995154339	2.63258487093056	3.37569361603515	2.47788427305	2.39105	2.39631	2.14435	2.41948	2.44092	2.69035
78	0.526865	2.15999	2.69273	1.70622	2.45122	1.53311	1.53089	1.74199	4.57296	1.69064630363786	3.15260019154332	2.68111427974774	3.23253810508788	1.97762	2.28995	2.01481	1.62068	1.83126	2.79308
79	0.732348	1.75177	2.649	2.214	1.79216	3.74269	1.73942	1.1735	4.46322	3.0445617389022	1.60351188422425	3.60781529704415	0	1.96706	2.5991	1.83771	2.11391	2.2733	3.25369
80	1.78373	2.35078	1.47366	2.64292	2.82733	2.33978	0.611494	1.33617	4.19264	1.99880121957257	1.54851547720945	2.83726232116912	3.91448594774406	1.84595	2.24405	2.67031	1.96432	2.73873	3.87427
81	0.687795	2.65243	1.99656	3.30348	2.76013	1.27006	1.04573	1.77248	4.33377	2.31460958414641	1.83009090423119	2.76711632859982	2.94657948110298	2.77998	3.57878	1.9351	1.65181	1.70532	3.39537
82	1.39609	1.86213	2.67411	2.481	3.53309	1.99916	4.85534	1.67222	4.56749	NA	NA	NA	0	2.61062	2.71143	2.80039	2.96972	3.01752	3.69222
83	1.69405	2.78791	2.59096	2.24998	2.12749	1.36818	1.13562	1.86012	0	1.81257499527078	1.0251965652508	2.56602207482522	3.02521151005216	2.06893	0.961459	2.2967	3.18983	2.51881	3.65196
84	0.928201	2.85124	4.98287	1.79237	2.77987	1.88305	2.30641	2.1295	3.08223	3.83588553141816	3.00602881374725	4.4762940726359	2.65988883820028	2.64126	2.42808	1.95467	1.49134	2.05528	2.74982
85	2.12618	2.4382	3.162	2.2922	3.20342	1.66815	1.93678	1.92603	4.33618	3.15836413445085	3.02596060796285	3.10840380143351	3.87916993692396	2.51572	2.99991	3.02279	2.67251	1.9129	3.34397
86	1.27358	2.20574	2.58272	1.831	2.76187	2.10255	2.16625	1.25796	4.50272	NA	NA	NA	0	3.06027	3.25036	4.01021	4.09673	2.62746	2.57891
87	0.366432	1.99723	2.37128	1.89278	1.66757	2.32013	1.07914	0.986973	4.4025	NA	NA	NA	3.74889211403066	2.62972	2.22698	2.22553	2.43845	2.78545	3.58583
88	1.32456	2.47665	3.84167	1.7683	2.02749	0.988121	1.63884	1.59303	4.2427	NA	NA	NA	3.0223244049367	3.06179	2.85709	2.20388	3.05192	2.3549	3.05551
89	1.33261	1.5921	2.90389	1.33931	2.20214	1.50615	1.23864	3.13258	4.44777	2.04991816429203	0.933844811179892	1.31283766760639	0	3.49325	2.76657	2.67237	2.85617	3.10166	1.72503
90	1.04704	1.34518	3.07327	1.73463	1.73896	3.26649	1.35791	0.659177	4.15636	2.71166793986978	1.83404950798624	2.92064101453351	4.37369772099211	1.98768	1.36631	2.39348	0.992504	2.3951	2.79106
91	1.65752	1.70284	2.24606	2.5765	2.53725	5	1.36678	1.22376	4.21571	1.60490408944621	1.36340301810813	2.17869780398515	3.4803342828935	1.21773	2.29263	1.99898	1.36606	2.30358	2.63525
92	1.36794	2.34569	1.9462	2.37309	1.74146	1.8271	1.29372	1.31852	4.55653	4.37590510726384	4.834229524174	2.92462864109611	2.70821579161426	2.77217	2.30757	2.08502	1.52784	2.46285	2.94623
93	1.30551	3.65286	3.89823	2.14745	3.26668	2.53313	2.89036	3.3382	0	2.12331284635566	1.41172622394786	2.45277143129893	0	2.84625	2.9386	3.01003	2.63437	2.32672	2.72026
94	2.9722	1.75681	2.81671	2.53826	3.31773	1.50383	1.70791	2.1231	4.64179	2.79692900290509	2.67592548173122	2.84898491099984	2.38166764384167	3.23974	2.77992	2.72116	4.32487	2.88755	3.76321
95	0.608452	2.20033	3.17629	2.2741	1.4691	0.891259	1.3596	2.1984	0	NA	NA	NA	2.15462677050698	1.07779	2.34203	1.86892	0.52631	1.76737	3.26482
96	1.6841	1.71824	3.16389	2.45581	2.07527	1.47002	2.04846	2.00316	4.38358	NA	NA	NA	1.28548429539938	2.51724	1.7439	2.57282	2.68211	3.01433	4.28775
97	1.81706	1.85345	2.11203	2.70343	2.76221	1.61411	1.11861	0.957037	4.36103	NA	NA	NA	3.90677012048288	2.15199	1.4099	2.23759	1.62687	2.16944	3.19572
98	1.04275	1.49902	2.6588	2.41272	1.99457	1.11236	2.0369	4.94714	0.589372	1.6632099227915	1.87800759701416	2.07214663584591	4.11943578967901	2.17171	2.62085	1.44772	1.18442	1.88101	3.76653
99	1.00335	1.22137	2.40631	1.46315	1.64102	1.25705	2.41365	1.1808	4.16913	3.7944938738	1.93019709064557	1.47035233734646	3.05907611998419	2.14269	2.00647	1.71355	2.18449	2.96031	4.01568
100	0.675424	2.07014	1.5941	1.75481	1.14581	1.73942	1.92026	0.465237	4.27872	NA	NA	NA	3.00478196359278	1.27711	1.92366	2.23016	1.32237	2.2705	3.55599
101	1.92859	1.87652	2.36717	2.16871	3.42183	2.24159	2.56383	2.55174	4.3435	NA	NA	NA	3.65797751471188	2.39116	2.99984	3.00666	3.61047	2.37947	3.38364
102	2.75392	1.32167	2.63188	3.73572	0.50464	0.75143	2.84053	1.46643	3.34962	3.20731331115301	2.22720766422982	1.76816422075492	3.16512556637668	2.58975	2.38612	1.78962	1.66678	2.32952	3.04336
103	1.66112	2.13742	2.76226	2.22568	2.58424	1.30032	1.16162	2.44008	0	NA	NA	NA	3.01360074000757	3.1312	3.78899	2.2138	1.83827	2.27902	2.43208
104	1.2026	1.18761	2.81671	1.55585	1.78203	2.53069	2.56246	1.73662	4.67708	2.22245266891157	1.64003856541763	1.27970008413375	0	2.63831	2.72239	3.30712	3.4747	2.52202	2.20392
105	0.629058	1.74773	2.09936	0.982214	1.30782	2.45204	4.85534	0.75243	4.83821	NA	NA	NA	0	2.38105	3.22102	2.10894	4.10774	2.41149	0.167368
106	0.677144	2.06396	2.69485	0.722005	1.53223	2.16325	4.85534	0.671451	4.33325	NA	NA	NA	4.74635349339638	2.22079	2.85248	2.20404	3.42221	2.29501	1.48427
107	2.43526	1.46221	2.88983	1.81084	1.96203	1.24789	1.10104	2.27486	0	2.9211790901284	2.27617915758276	2.88843623156342	3.92307917570668	2.71449	2.91952	1.53287	1.97459	1.8825	3.90948
108	0.412966	1.62747	2.83267	2.41247	1.26194	1.21618	1.33412	2.21535	0	NA	NA	NA	3.741793260256	2.70731	2.29466	2.11587	4.39873	2.59743	2.69173
109	2.59939	1.37143	4.77307	1.46046	2.13516	3.95632	1.32043	1.23459	0	NA	NA	NA	2.59878347204292	2.672	2.91422	2.67943	2.63718	2.20076	3.31537
110	1.21696	1.62906	2.82163	2.5867	2.83196	2.33055	3.99908	0.997119	4.16468	NA	NA	NA	0	2.94839	2.2741	2.39757	2.24626	2.29342	4.11366
111	1.26292	1.62161	2.70454	1.45861	1.88525	4.97935	2.05439	1.44068	3.54281	2.63269558813358	1.48192142248882	2.49517252333547	0	2.72562	2.89455	2.75859	2.72209	1.76449	2.67051
112	0.409036	1.68162	2.64643	2.21825	1.61091	0.77224	2.73885	2.73447	0	NA	NA	NA	4.05349042343673	1.04838	1.49507	2.33818	1.88736	3.04005	3.05548
113	2.82336	1.65812	2.30497	4.29362	2.41938	1.83154	1.00039	1.8033	4.12009	3.04704015925541	2.7277705949433	2.93396149704041	3.10995397569993	2.16255	2.86738	2.7013	2.63477	2.29619	3.55728
114	0.607435	1.47303	1.63748	1.84387	2.46128	1.7802	2.48779	0.757778	3.75637	1.81732287602581	2.26694205307089	2.88018778234731	3.99309061586254	2.11058	1.84405	2.52901	2.56308	2.35281	3.66581
115	1.62176	1.85683	2.18533	2.17504	1.97108	1.71559	1.59492	1.5372	0	1.88709237432988	1.59491615971614	1.66700659007135	0	1.85584	2.77543	2.10757	1.10909	2.29951	3.55771
116	1.02336	2.19949	2.74394	2.64873	2.71835	1.21285	1.20577	1.40438	4.66816	4.05804688607058	1.98338387773563	1.35555751144188	0	2.27502	3.3303	2.18302	1.34343	2.87431	2.639
117	4.28312	2.40637	2.39451	2.69726	2.08544	1.37003	1.31056	1.40264	4.45352	2.58307148492399	3.7545032902858	4.41421614581063	2.04621454198717	2.30172	2.48929	1.69949	0.921814	2.20811	3.14518
118	1.85419	2.35195	2.5052	2.64548	2.49151	1.52282	1.50735	2.05803	4.05969	4.42388848294532	2.46755811412245	2.92526087361182	3.1304544121559	2.54844	2.92984	2.96193	2.34341	1.72877	3.61548
119	1.83222	2.23013	1.94266	3.34008	2.29842	1.63752	4.85534	2.17019	4.69567	4.14509502598703	3.31013113397274	3.25763277945658	0	2.34309	3.17339	2.18846	1.55792	1.82855	2.62093
120	2.35874	2.16253	2.77428	4.81122	2.23148	1.1663	3.07803	3.47645	3.6974	4.1280816883091	2.22898091986642	1.99058946682221	2.86300178539364	2.73522	3.00918	2.12602	2.38986	2.49139	3.48187
121	1.13669	3.17138	2.07684	4.59628	2.03693	2.76365	1.18378	2.15895	4.70838	3.73097055674211	2.06797902953513	2.57274565464369	0	3.07544	3.68736	1.31126	1.72032	1.901	2.98337
122	0.978934	1.24591	3.02369	1.64879	1.72262	1.05624	4.85534	2.20325	4.67962	3.17299597408891	2.89735547831445	3.38417295861454	2.63692978248353	2.27769	3.58077	2.23326	1.73456	2.37084	2.18452
123	1.49683	1.94579	2.68809	2.9226	2.10625	1.60312	1.79488	2.25335	4.63839	3.31235904643516	2.87627480099763	3.20218811453319	0	2.57	2.32738	2.51699	1.88545	2.04966	3.06187
124	1.83934	2.69498	2.87894	3.50306	2.42042	1.76805	1.53407	2.70857	3.68911	NA	NA	NA	4.01202919081978	2.88654	2.10327	2.70057	3.25056	1.53501	3.30124
125	2.25479	1.12848	2.35572	2.61828	2.32273	1.23012	1.3634	1.61296	4.04311	2.44720744870943	2.64882916708762	NA	2.7815528455519	2.57567	3.31004	1.70322	2.89469	2.3157	2.86309
126	1.7574	1.22643	3.39417	3.9977	1.97032	1.5659	2.10201	3.61978	4.68779	3.22818104982579	2.74148115012082	2.0727839333731	2.81586982779398	2.93127	3.17758	1.61166	3.16204	2.24727	2.46128
127	1.25935	1.26958	2.04284	3.28497	2.81837	0.958108	1.88236	2.42627	4.36152	2.66429065061186	2.27341742870879	1.8027473833361	4.14510082968908	2.92762	3.06756	2.39787	2.40881	1.63148	2.80486
128	3.08859	1.2584	2.6758	2.68339	3.06699	1.66388	1.45434	2.4272	4.41308	2.71299474639476	2.03269699484237	2.87388603471918	0	2.58122	3.70386	2.11244	2.26848	2.41727	2.77567
129	1.47781	2.15065	2.16472	2.94798	2.50434	1.16971	1.60035	2.86806	4.27062	1.61758678668185	2.14181165317255	3.52015651523514	4.51601716323549	2.81809	3.84721	1.50397	1.83688	1.98896	3.42902
130	1.99158	0.914319	3.00964	3.117	2.31813	1.38357	1.34264	2.98805	4.65885	4.19529279518094	3.489408086295	2.74556041433811	2.38802838244739	2.61561	3.63743	2.46931	3.69179	1.76056	2.4099
131	1.18879	1.26151	4.235	2.39278	3.11266	1.49862	3.23365	2.16921	4.42288	3.52954513405416	2.95789016901936	2.42818062582797	2.56386280784398	2.77278	3.3686	2.50142	3.87118	2.24643	2.68473
132	1.14553	1.57747	1.7309	2.14582	2.06552	1.44697	1.08148	1.53271	0	2.85883525572992	2.95575901108091	3.18007247473547	4.28463696520506	1.41387	2.3393	1.25475	0.274439	2.868	2.95644
133	3.59528	4.11714	1.82747	3.06083	3.00882	2.94152	1.36425	3.07349	0	3.23657848079778	2.52501339385128	3.19143389146506	NA	2.28141	2.62478	2.1883	1.61014	1.74573	3.27446
134	2.69601	1.18825	2.6366	2.79826	2.96994	1.17379	1.5988	2.40826	3.82168	3.45706806117966	3.0935087944895	2.64383548271334	2.18775917393188	2.48263	1.85356	1.75468	3.37744	2.43702	3.33118
135	3.59528	1.21631	1.47934	2.95084	1.89597	3.95632	1.00904	2.67816	0	NA	NA	NA	3.48524480577928	1.64281	3.37527	1.6046	0.494218	1.25033	3.115
136	1.06802	2.03911	1.68743	3.14338	2.045	3.95632	1.49248	4.94477	0	2.43501679668996	2.05185291902285	3.20332599885464	0	2.2776	3.3484	1.26156	1.50431	2.65	2.21967
137	4.05525	1.24027	3.00416	1.89381	3.01443	0.727867	1.35706	1.92449	0.473758	NA	NA	NA	2.6909745756457	2.34566	4.14273	2.85132	1.98737	1.69446	0.801609
138	1.17308	1.9995	3.00573	3.17969	2.84469	1.68144	1.21023	2.41982	0	1.78710919676747	2.16175001967288	3.03355646055966	3.55553501198814	2.33127	3.34391	1.9231	2.42515	2.01094	3.59973
139	1.32137	1.34758	2.03095	3.03119	2.95148	2.09608	4.32795	1.70048	0	NA	NA	NA	1.95415959264328	2.87171	3.08678	2.17741	2.18821	1.94556	3.02046
140	0.377883	1.92152	1.51664	2.63278	1.69844	3.95632	0.772821	2.17555	4.39207	3.67673439374071	2.1880042012677	2.85772020488055	0	1.43906	2.16445	2.3492	2.57372	3.24741	2.87859
141	1.28636	1.34098	2.35435	2.41672	3.07456	2.69429	1.47023	1.01734	4.08389	4.02743572350254	3.63159703871126	3.02946754979457	3.94555789845929	2.6511	1.17753	2.80739	2.33137	1.88167	2.47684
142	2.46503	1.90976	2.90068	2.0075	2.78113	1.4134	1.46982	1.7842	3.65119	2.44865623958747	1.82268861411534	2.97216469229808	4.47722883857227	2.35669	0.630955	2.48863	2.15269	2.7011	3.83684
143	1.28356	2.29303	2.0793	2.0418	2.70491	2.25522	4.00202	0.706721	0	2.55915420059614	2.81911476201055	2.89639687019773	3.21677309105558	2.93001	2.93283	1.81032	1.66893	2.71077	3.62423
144	1.21593	1.99905	2.21818	1.28801	2.04052	2.27986	1.34051	0.769119	4.2857	NA	NA	NA	3.07005642105762	2.78487	0.248666	2.36629	3.66517	3.3724	3.41698
145	1.67891	1.75278	2.6588	1.92935	2.77745	1.70514	2.55175	1.52877	0	NA	NA	NA	4.69681537708308	1.79945	2.25926	2.62907	1.83165	2.09281	3.24239
146	1.1323	1.5791	2.23899	2.60512	2.85177	1.80528	1.85492	1.03747	4.2554	3.85485285648187	3.81889235853113	2.92661367024769	0	2.99808	1.89316	2.53606	1.83774	3.25872	3.31622
147	0.714598	3.69649	2.08665	1.98386	2.34241	1.82957	2.13384	1.807	3.39024	3.34873861517717	2.27091003998792	2.00376785981642	3.7570961278099	3.68239	3.42016	3.07947	3.13228	3.13345	3.23758
148	1.16867	2.07278	2.99789	1.8319	2.63398	0.942933	0.910894	1.42804	0	2.33019407287747	2.54331708657876	3.13008654505783	4.3643950234279	2.38671	3.08649	2.5012	2.05329	2.54213	3.77701
149	3.12839	3.13224	2.32766	2.21785	1.67251	1.92954	0.79623	1.29368	3.7607	NA	NA	NA	NA	2.07762	1.40404	2.32962	1.45221	2.34855	2.68105
150	1.57224	2.76804	2.20488	1.87227	2.1272	1.62993	1.42601	1.01229	4.19734	3.05258490204465	2.55020689414133	3.40522827290685	3.48361127491557	2.77526	2.22278	2.82842	3.23735	2.88274	3.26659
151	0.698026	1.72488	3.10242	1.60563	2.09909	2.00821	2.93645	1.17715	4.24069	NA	NA	NA	3.8992473870115	3.38926	1.52924	2.27106	1.68876	3.44345	3.36708
152	1.08608	2.57632	3.38419	2.15613	2.27349	1.9192	1.4682	3.66166	3.95654	NA	NA	NA	2.33568431680081	2.44498	3.47921	1.75912	0.45558	2.15506	2.50307
153	1.20815	2.68416	2.4509	2.14201	2.35941	1.20684	1.82721	1.87004	0	2.78026151943619	2.46361509694081	2.37308437232395	3.31515478292597	2.26607	3.34159	2.05504	2.14255	2.67988	3.66289
154	2.03951	1.72335	2.22149	2.31122	3.32163	2.56907	3.19447	1.35376	0	2.19324786419458	2.15125418662018	2.09131897772423	3.61326721958346	2.48093	0.406638	2.22832	1.80798	3.45066	3.73059
155	1.24076	2.35507	2.16665	2.13806	2.74153	1.81374	0.945959	1.52314	4.45824	NA	NA	NA	3.37902062872208	2.89935	3.53292	2.28786	2.9865	2.66661	3.42982
156	0.972703	1.86405	3.46056	3.33831	2.78917	1.07131	1.77567	2.13541	3.72608	1.93070893264428	2.14490229964299	2.8529146936766	NA	2.31627	2.87267	2.02481	1.40649	2.34177	3.11196
157	2.0728	1.91165	3.047	1.97326	2.95754	3.71771	2.67595	3.27185	2.9193	1.81732287602581	1.93342355690461	2.55798885798017	3.24554293320693	2.23752	2.36116	1.71869	1.32317	1.90585	3.59569
158	1.62435	2.72148	1.85553	2.84829	3.15891	1.5021	1.12736	2.92742	4.48737	2.31344133383162	1.97462422112388	2.24775761677892	0	3.2435	3.25761	2.30359	2.02981	2.71446	3.58464
159	2.91014	1.91823	2.30172	2.21067	3.44529	1.40371	1.42312	1.33147	4.71756	NA	NA	NA	2.19417110583189	3.33191	3.14821	2.39036	3.50323	3.32101	2.96395
160	1.33772	2.64521	2.51756	1.95441	3.22748	1.3657	1.42601	1.78101	4.44799	NA	NA	NA	NA	2.56214	3.08358	2.80034	2.69934	2.70915	2.97517
161	1.40249	2.41399	1.90342	2.96728	3.04665	1.7807	2.79457	0.759781	3.62145	NA	NA	NA	0	2.8346	3.13908	1.3638	0.951249	3.87604	4.03775
162	1.34238	1.31256	3.0377	1.83938	2.9107	0.843044	3.02082	1.56018	4.58605	2.92241071013306	2.34742275705032	3.84688031120642	0	2.94851	3.39906	1.46226	1.1523	2.22517	2.85586
163	1.11475	2.33549	2.45269	2.25957	2.53299	1.45172	1.38359	0.842479	3.60142	NA	NA	NA	3.50777446501895	3.17747	3.30757	2.15273	1.88067	3.26808	2.89569
164	0.458436	2.03821	1.99556	2.07296	2.31135	2.39052	4.85534	0.761784	0	NA	NA	NA	2.25768904464758	3.26355	2.32957	1.85996	2.3308	4.16347	3.22979
165	2.44829	1.91023	2.35068	2.25839	2.80415	1.7594	0.995088	1.03119	4.32517	2.84688193537293	2.13107256604942	3.1020391256689	0	2.46228	3.08083	1.7962	1.53202	2.52095	3.64209
166	1.07446	2.38105	2.48614	1.61576	2.53437	1.0396	1.48643	4.61229	4.42235	NA	NA	NA	3.44681278336083	2.28095	3.11412	1.08494	1.27077	2.80716	3.04936
167	0.391821	2.01037	1.82486	2.01657	2.17134	2.69139	1.00664	0.42298	4.48565	1.62539897179409	1.39357974340377	2.15203620970462	0	2.18176	3.08414	2.45325	1.56097	2.96869	3.04112
168	1.89636	1.97899	1.52226	1.95686	3.31526	2.80251	2.26739	0.497911	4.21139	NA	NA	NA	3.20762460796017	2.3927	3.32382	2.57627	2.33385	2.64215	3.67589
169	1.31265	1.57421	1.8165	2.01997	1.80665	2.28538	1.00279	0.54438	4.56557	NA	NA	NA	3.19136148001828	2.7058	2.40933	2.29111	1.08301	3.10721	2.98698
170	3.93569	1.36252	2.52681	1.4174	2.70905	2.71385	0.827137	0.787737	4.35956	NA	NA	NA	3.0318878368259	1.88925	2.19474	2.33173	1.16122	2.73222	3.78674
171	1.14912	1.49958	1.81598	1.77883	2.21172	2.52894	3.58281	0.653712	0	2.32331019744037	2.25287296271795	1.8738943051804	3.56446193008719	2.77269	2.64015	2.01923	2.10982	3.30145	3.89663
172	1.36742	2.09902	2.44238	2.46788	3.00202	2.15738	1.91507	1.13435	4.41622	3.42358339134015	2.91303528831235	2.83002603687293	3.22581925905442	2.54812	2.93848	2.01542	1.75778	3.5594	3.10239
173	1.43746	1.692	2.51492	2.21413	3.1194	1.39762	0.960155	0.99078	4.53966	2.34767193542066	2.24395269750233	3.17671985361496	0	2.80931	2.83139	2.53591	3.69359	2.70145	3.19589
174	0.898555	2.06617	2.08909	1.73463	2.68416	2.09262	1.15162	0.872533	4.59568	2.45154490569278	1.90245496276053	2.54544064120088	1.77276226177266	2.07947	1.59088	2.15048	1.80973	2.98345	2.60104
175	2.18409	1.93229	1.80026	2.10822	2.49596	2.13122	1.54516	3.41767	4.14506	NA	NA	NA	2.6996411202437	1.56629	2.02045	1.61545	1.33132	2.30227	3.43944
176	1.28825	2.69363	1.99706	2.33681	2.34925	2.59359	0.602621	1.1411	4.55247	NA	NA	NA	3.02808834684084	1.85605	3.33568	2.10849	1.72889	2.63494	2.93331
177	1.12448	2.37101	1.85605	2.74179	2.43723	1.63914	1.74384	2.00974	4.34809	NA	NA	NA	3.72377005443862	2.37099	1.84969	2.10087	3.19593	2.05782	3.36714
178	2.40186	2.48035	1.27986	2.31329	2.83298	2.38115	4.36478	0.700637	3.75114	3.74487691594991	3.11674087877341	3.30615508799588	0	1.8865	2.70346	2.67848	2.0329	2.27106	3.39871
179	3.44909	2.40485	1.80655	2.35735	3.17776	1.63156	0.713685	1.34556	3.53889	2.10311208135169	1.54415879065785	2.10207894195278	3.98697051283647	2.6682	3.52575	2.51604	2.69847	1.46316	3.39459
180	1.5004	1.77036	2.24182	2.43229	2.44371	2.71002	1.19412	1.63884	4.52139	1.91027583880433	1.71366988714533	2.63640342706168	3.81012493657971	1.86856	2.42464	2.15645	1.85058	2.30868	2.78148
181	1.19457	2.47258	2.1164	2.74247	2.75178	1.56309	1.91369	1.59691	4.35512	3.82265385269148	2.90625999221932	2.35170902158902	1.77276226177266	2.37403	2.77222	2.86176	4.2768	2.3457	3.11969
182	0.755848	1.70129	2.42123	2.60724	2.8457	1.49572	1.03102	2.13	4.62462	3.04311195331636	2.14634340205917	3.31463353248444	0	2.21194	3.15113	2.41827	3.37831	1.34463	3.51632
183	3.38639	3.65286	2.0364	1.65387	2.11325	2.26161	0.893444	1.11218	0	2.98927297796157	2.77483551457501	3.0099989642622	1.60793144246527	2.89673	1.75178	1.91451	4.71004	4.03022	3.47816
184	0.693161	2.17814	2.21248	2.37271	2.66734	2.56804	2.55285	0.889431	3.18269	NA	NA	NA	3.64736343448009	2.83471	3.01479	2.49333	2.88828	3.35816	3.82481
185	0.777791	1.30341	2.78173	1.92324	2.48309	1.00666	1.14477	1.48011	4.66687	NA	NA	NA	0	2.26272	2.78705	2.15152	1.57526	2.65982	2.96128
186	0.908086	1.90882	2.11689	2.47132	2.32679	1.7389	1.82792	1.44584	0	3.63819565383125	2.60149796008255	3.43861613999219	2.7815528455519	2.31472	2.64633	2.24995	3.23899	3.43348	3.52712
187	0.837789	2.35039	2.33458	1.88232	2.18614	1.96442	0.75973	1.34908	3.78346	3.18969068796772	2.2014531632303	3.11443620064009	2.99586597886663	1.32203	3.11804	1.55387	1.2762	2.71993	2.86719
188	0.63333	2.35117	2.50299	2.09637	2.44112	2.29716	1.24437	1.00218	4.82928	2.77996026941957	2.32424805275808	3.43836257525436	0	2.25851	3.24263	1.9309	1.31345	2.87145	2.7464
189	1.38667	2.37139	1.30896	2.72562	2.9638	2.74614	0.910397	0.749754	4.33063	1.56373032624669	2.06197827083697	2.81404111840722	1.94325331832205	1.98853	2.87429	1.90147	1.50584	2.18882	3.12241
190	3.39219	1.28194	1.94519	2.57305	1.93843	2.2901	1.93815	1.27228	4.34046	NA	NA	NA	4.03385405030007	3.02256	3.25831	1.65961	1.56229	2.97852	3.20045
191	0.728763	3.03449	1.54076	2.87058	3.48895	1.73219	0.532869	2.05302	4.63106	4.51273104330411	3.4576720823143	3.42106668190536	0	2.98231	3.46277	1.84768	1.57137	2.23088	1.76582
192	1.48518	2.02074	2.45314	2.02053	3.0755	1.24789	1.11215	1.33911	4.12852	2.89018210371023	2.54570723609428	2.10481833513766	0	1.56964	3.04433	2.08739	2.44736	2.10225	3.3795
193	1.18784	2.77196	1.55917	2.88291	3.24373	2.27551	0.674992	1.13128	0	2.98252656222719	2.39037755053036	2.75711920223759	2.97773364344911	2.78925	3.3275	2.29687	1.92421	2.97116	2.8716
194	1.1179	1.42249	1.91875	1.68243	1.74942	1.85988	0.85973	0.519093	4.06658	NA	NA	NA	2.64157402351643	2.58264	2.3845	1.75688	1.58856	2.42357	2.86893
195	1.33393	1.74874	2.44014	1.9209	2.72281	1.84966	4.85534	1.06376	4.51115	3.67191421184384	2.50263680140872	1.73329695272259	3.09950556659549	2.40063	3.29105	2.82582	2.79516	3.01964	2.6516
196	2.85108	2.28902	0.975652	2.90614	3.11112	3.48075	1.11354	1.50054	4.30867	3.43839975252467	3.12669186014326	3.0510197828713	1.33355010312135	1.46392	2.4568	1.94432	1.88089	2.96714	3.19982
197	2.21319	1.99905	1.67012	2.40884	3.20431	2.22421	4.85534	1.68528	4.40787	NA	NA	NA	4.24988600114566	2.38383	2.15157	2.21067	1.45424	2.59208	3.33575
198	1.06024	2.26524	1.97347	2.18016	2.67379	2.15864	0.710481	1.42401	4.34965	2.72645223106219	2.45890362914503	3.68066404272237	0	1.85002	1.43595	2.27833	1.578	2.48362	3.34773
199	1.55267	1.91729	3.63041	3.37452	2.63676	1.09123	1.326	2.0264	3.81963	3.192043648407	2.1897904534256	3.63369850130058	NA	1.80951	2.73595	2.68919	2.27785	2.59718	3.66115
200	1.52907	1.44847	2.41987	1.00773	2.82246	2.45167	2.31631	1.39569	3.51499	3.56172710323716	2.26968007882417	2.04349372550962	0	2.83419	3.14489	1.40818	1.74596	3.76454	3.14112
201	2.11026	4.91049	1.7538	2.57769	2.7965	3.33536	1.19457	1.56464	3.84954	3.09408866380652	2.81551039723178	3.32430914430976	1.64050778150535	1.57159	2.71071	2.13267	1.79116	3.2644	3.23535
202	1.01157	1.7376	2.65369	2.88874	2.46758	2.43125	1.58051	1.46872	4.54378	NA	NA	NA	2.01667849051315	3.00574	2.87859	2.11424	1.60648	2.20329	2.95184
203	2.34374	3.55686	1.91722	1.9369	2.62099	2.29245	0.757104	1.2418	4.41603	2.47794904418023	2.35358867802609	2.84918699487053	3.81012493657971	2.01418	2.31079	2.28517	1.83942	1.59971	3.4887
204	1.26857	1.79871	2.46164	2.82716	2.65329	2.03599	1.15162	3.01442	4.03431	2.42510993852225	2.50059348324192	2.57396097310394	2.57901377696716	1.8106	1.98364	2.22006	2.42932	2.77576	3.02991
205	3.10149	1.76435	1.9162	2.56627	2.79169	1.72857	1.9915	1.07934	0	2.3845549521872	2.63309756954498	2.30365587978483	3.00773225169435	2.37819	2.26635	1.81096	1.454	2.85502	3.49504
206	1.86219	2.81978	1.21317	4.68605	3.06584	2.177	1.62773	0.974259	4.28027	2.02921459370234	2.4779227685985	2.94439701281191	NA	2.72841	3.18085	1.91417	1.83126	2.04912	3.04959
207	3.59528	1.85586	1.80813	2.39139	2.24888	2.56667	1.4136	1.10909	4.47376	NA	NA	NA	3.11770265424381	2.59781	2.19052	2.71686	1.94347	2.65675	3.79648
208	0.19095	1.78234	2.74936	1.83145	2.29788	2.78625	1.23819	0.796356	4.45595	3.09466695001165	3.71154905877166	3.25353407962412	2.22000733517342	2.75377	1.09891	2.03901	3.10308	2.93917	2.88561
209	1.20589	1.76083	2.53603	2.59687	3.53045	2.45095	2.221	2.87182	4.18206	NA	NA	NA	3.48850200383614	2.08578	2.83386	1.70482	1.82897	2.7748	3.35193
210	2.36206	2.01624	2.39588	2.09706	2.20918	1.94356	2.00928	2.55174	3.88755	3.27055284789666	3.0194170514207	2.34832709455748	3.00182087514461	2.28616	2.57719	3.057	3.37239	3.34032	3.20912
211	1.96724	2.83477	1.4095	2.65129	2.85916	2.06253	1.96818	0.885537	4.5965	3.39386314444815	2.42368779435396	2.70641253117959	0.300546523887041	2.56398	3.4948	2.91137	2.14349	2.82669	2.17834
212	1.37521	1.74672	2.79411	1.90101	1.88209	2.18239	1.57622	0.370867	0	3.68843519648181	2.56232205971579	2.43249763435856	0	3.43443	2.51734	3.16848	3.93087	3.70975	2.23247
213	1.11583	2.22313	1.56362	2.53717	2.75619	3.59047	1.39613	1.25019	4.54986	3.29503520868553	2.48850577311393	2.91571474856937	3.19837146883232	2.12837	2.63455	2.35894	2.14756	2.54331	3.11929
214	0.636089	2.3926	2.55835	1.80162	2.46707	2.17742	1.07867	1.68148	4.46003	NA	NA	NA	0	2.87876	2.36358	3.35289	2.64184	2.78422	2.97402
215	2.15963	4.56354	1.65383	2.39906	2.43489	1.62067	0.835832	2.24904	4.43277	NA	NA	NA	0	2.88159	3.21907	2.28277	1.75911	2.90949	2.63647
216	1.31603	4.21034	1.75486	1.56955	2.13472	1.96257	0.551039	0.86732	4.62125	2.58941985402901	2.6417648319694	3.13678827650495	2.43120576015498	2.85543	1.19392	2.40386	1.86247	3.78032	3.30473
217	1.36682	1.54354	1.7293	1.21939	1.5265	2.09046	0.60151	1.89864	0	3.20731331115301	2.39080085867339	3.62615231545528	3.52234524435798	3.13409	2.76722	1.22388	1.36947	2.38427	2.78142
218	2.42419	2.49656	1.76334	1.74497	2.34375	2.21608	3.34778	1.24959	4.56643	3.3785831525155	3.02700264854738	3.26203603556271	2.99586597886663	2.75492	3.57964	1.96111	2.05972	3.05521	2.72303
219	2.08111	1.79327	1.75486	1.47658	2.65462	2.04399	4.85534	1.16923	4.06829	2.43894082443123	1.7122992397012	2.45981590063071	1.33355010312135	2.79625	2.93079	2.45576	1.85186	2.70602	3.2384
220	1.7864	1.83599	2.49856	2.46481	2.72809	2.59799	1.62888	0.402785	4.31122	3.51463784565009	1.48734042588532	4.29906992195264	3.08625235217133	2.88492	2.92682	2.96123	2.5756	3.29196	3.01269
221	1.24307	1.98494	3.2237	2.25458	2.35821	1.60752	1.70493	1.61682	3.76108	NA	NA	NA	2.70393981817923	2.50843	2.66833	1.67326	0.764657	2.15792	2.70785
222	0.955704	1.64654	3.54859	2.15505	2.49291	1.0177	1.15435	2.41381	4.31341	2.73066606749739	2.57411417106384	3.59210589924385	4.12315245921911	2.69373	3.0421	2.31565	2.91958	2.00921	2.38149
223	1.39378	1.92855	1.9644	2.1255	2.55151	1.44578	1.15162	1.64433	2.03792	NA	NA	NA	NA	2.24691	3.29021	2.58958	1.6114	2.11727	3.49811
224	0.971115	1.55015	2.75186	2.38408	1.90523	0.919958	1.34986	3.21418	4.55558	NA	NA	NA	2.60365130874713	2.30253	3.86899	1.48621	1.07027	0.93688	2.67436
225	1.11879	1.20105	2.84001	2.65697	2.26618	0.769754	3.4359	2.20228	4.39903	4.60336160717517	4.24263786438009	2.63265653991426	3.18191931337036	2.71381	3.86048	2.07088	2.61708	1.60168	3.6808
226	2.02561	2.08594	2.32858	2.37575	2.26577	1.16493	1.01814	1.97777	4.68605	3.21693430387922	2.47637338414527	2.20722577672135	2.37525648934471	1.91009	3.48236	2.18249	1.94065	2.23316	2.66244
227	1.80527	2.20823	2.01603	2.93112	2.44941	1.89453	1.70642	2.34909	4.34004	NA	NA	NA	3.41362671400817	1.42969	3.11673	1.75535	1.34284	3.01888	3.37148
228	2.33896	2.18654	1.94418	3.57898	3.08336	1.64293	2.96289	2.46255	3.74671	2.67346403207256	1.45225526365078	1.10578674627586	3.54195714672259	2.46668	3.17934	1.7554	2.35634	4.12772	3.62621
229	2.45527	2.32129	1.87311	3.08595	3.40787	2.95347	1.78439	2.04901	4.43497	1.92158737104144	1.22297771458681	2.19244545870165	2.61329996897344	2.67524	3.62274	2.52172	2.17364	3.42482	2.32192
230	1.12046	2.76641	1.9386	3.75903	3.21903	1.45587	1.23068	1.82917	0	1.82321304138651	1.51445462593287	1.84060447409699	NA	1.96151	3.51806	2.02005	1.51792	2.80783	3.32273
231	1.6939	1.86645	1.98804	2.38623	3.17965	2.16492	1.73352	1.4573	0	NA	NA	NA	NA	2.05322	3.17608	2.44817	1.78412	2.40371	3.15142
232	0.941786	2.15575	2.16376	2.19652	2.29597	2.86329	0.484021	1.5585	4.51846	3.88876781450008	3.08619324827111	4.24604313809996	2.61329996897344	2.31702	3.21208	1.74038	2.85136	1.49156	3.09857
233	1.11367	1.00623	2.99122	2.64281	2.77803	1.40795	1.208	2.35846	4.40405	1.89242879604783	1.93858382619002	2.2067034339945	2.17960243498515	1.75749	2.05638	2.27014	1.32298	2.21264	4.0104
234	3.58982	2.10901	2.79205	2.6804	3.5866	2.16951	2.6888	1.18323	4.5571	4.38307817566717	3.39143142523818	3.58418032290398	NA	2.11977	2.83575	2.72661	3.13847	2.33218	3.57639
235	2.81263	2.5203	2.29102	1.77166	2.9096	2.84123	4.85534	0.609745	3.99043	2.69758335013822	2.40119182281966	2.92300018067919	4.27116229620203	2.62583	3.16212	2.21574	2.5502	2.80383	2.75267
236	0.959009	2.74141	1.65601	2.10341	2.45031	3.54835	0.79623	1.45329	4.38142	3.93199701888807	3.96723139146683	3.24464246180833	NA	1.64811	3.50101	1.74078	1.87949	2.62344	2.58187
237	1.40352	1.84425	1.98202	1.63335	3.02785	2.01091	0.963571	2.46163	3.79307	2.7910215351353	2.65871547586074	2.78367924553163	2.91086437936324	1.99301	3.59907	2.35335	1.59616	1.88441	4.05301
238	3.39597	1.65339	3.07134	4.61103	3.33716	1.47237	4.37534	2.35519	4.4999	2.82234851431533	2.68913893394621	4.36532238105738	0	2.13939	3.17116	2.63641	1.58561	2.12862	3.71722
239	1.42486	2.55458	2.32996	2.64908	3.12582	1.13189	1.74752	1.80118	2.1621	4.41770990108609	2.77278722608561	2.71435154149253	2.79315436366956	2.49128	3.44619	2.50241	2.53319	3.01499	3.15689
240	0.731631	2.18654	1.59134	2.49943	2.26949	1.51249	0.854155	0.976805	4.50226	NA	NA	NA	0	1.48964	3.59567	1.287	0.587242	2.25497	2.80446
241	1.46811	2.24489	2.87167	2.73535	3.28819	1.24527	0.934156	1.80647	4.18977	2.99838973683882	2.44815864184988	3.88840821377858	0	2.90002	3.18275	2.84058	2.18662	2.68929	3.1771
242	3.25182	2.56316	2.19535	2.61311	2.20693	1.4934	3.8178	1.14784	4.7867	1.922606734946	2.67923695479705	2.93494113486592	2.63225872181575	3.13854	3.8592	1.10115	0.686673	2.9691	2.77453
243	1.57036	1.852	2.73057	2.13506	2.76961	1.00518	0.986396	1.23519	4.53588	3.85295271579435	2.2746280663989	3.78759602680824	2.01667849051315	2.73059	3.64708	1.79548	1.72109	2.4801	2.67105
244	1.70798	1.77186	2.44597	2.92271	3.2492	1.00074	1.55108	1.35786	4.42859	2.04906756521199	1.19431641983954	3.28373847290713	1.75909089816292	2.23404	3.04633	1.86197	1.16784	2.1785	2.85501
245	1.00544	1.72284	3.28412	3.08119	3.21281	1.0221	1.52373	2.36688	4.46688	3.73710776041493	2.9697809508916	2.73200082549277	0	1.69854	2.9941	2.39043	2.17058	1.31476	2.99362
246	1.24261	2.47406	2.59139	2.68316	3.63555	1.58765	1.15663	2.09143	4.56624	3.65447440561993	3.40216626333464	2.63404669794152	2.44701737626512	3.01042	3.68476	2.38408	2.51007	2.74227	1.95871
247	0.533475	2.22436	3.29799	2.52138	3.2492	1.27071	1.43055	1.93375	4.58774	2.73292465049036	3.20635860134961	3.15861686073047	3.82954737568876	2.3925	2.93244	2.68382	3.18104	2.24735	3.12711
248	1.67156	2.50243	2.37083	2.61851	3.29731	2.66477	1.27505	1.52201	4.03502	2.64008537415331	2.29295086519291	1.92014635666316	2.0558249887969	2.62447	3.39219	2.51111	2.96773	2.48215	3.72671
249	1.47904	1.17022	2.34378	4.80033	2.58276	1.26812	1.30797	2.62202	4.0693	2.28236559610291	2.70822061877533	2.46447176867722	2.11120652101338	1.01577	2.19497	1.87993	1.44803	2.11719	3.57872
250	2.50367	1.81497	3.46232	2.89573	3.51355	1.4031	1.29935	2.27247	4.33736	3.71399186955373	3.08827012374918	3.55632488008115	0	2.6176	2.76587	4.26603	3.29712	2.49367	3.39439
251	1.04183	2.17562	2.47502	1.89014	2.7541	1.856	2.5545	1.75057	3.95071	4.00728220587473	1.91653068070053	2.91001404811407	2.65988883820028	3.251	3.79042	2.87811	2.3415	2.94408	1.89016
252	1.81437	1.69768	2.02697	2.20587	2.73137	2.16951	1.33753	2.36407	0	NA	NA	NA	0	2.44542	3.25846	1.66173	1.54206	2.76309	3.43425
253	2.01068	2.42158	2.45404	2.58243	2.46321	2.0217	1.08008	1.12943	4.4732	3.47917031626476	2.30182207786509	3.34790924668253	1.77276226177266	2.35141	3.44691	2.23721	1.61009	2.4824	3.01248
254	1.02634	1.15465	2.70244	1.44848	1.6861	1.21351	1.40779	1.25916	4.18735	2.34039527539258	1.8332894795905	2.62762817248462	2.58895902222541	2.879	3.24846	1.65176	1.91496	2.25518	2.99379
255	0.92885	2.11981	3.06054	1.93734	2.52771	4.43045	2.50014	2.12606	4.74995	4.0359861012214	3.92114743472651	4.71989509959961	1.83785391463084	1.78745	3.29995	2.75233	2.92572	2.06357	1.9826
256	1.42511	3.65286	2.32073	1.985	2.78102	3.28151	3.27229	0.809582	3.46692	NA	NA	NA	0	2.05516	2.5263	3.38218	3.39153	2.26355	3.32877
257	0.865448	2.36208	1.78764	2.12742	2.49074	2.16408	0.860742	0.942315	4.33105	NA	NA	NA	3.20532122788128	1.8338	1.8506	2.98059	2.44161	2.56508	3.36172
258	2.19944	2.0644	2.02101	2.21599	2.63955	1.82365	1.44903	0.672813	0.704894	3.5213957316143	2.24555654931611	2.74614895352253	0	1.99491	2.29873	1.76956	1.16329	2.79366	3.05341
259	1.24999	2.48515	2.93785	3.89451	4.04903	2.19766	4.85534	1.76448	0	1.85531694172867	2.20556343452318	2.92300018067919	3.88117291712478	2.56314	3.41672	2.48085	2.34847	2.44793	3.36414
260	1.30515	2.38105	2.24841	3.13182	2.52834	2.11929	1.01047	1.09734	4.58667	NA	NA	NA	0.637759314088418	2.56658	3.3043	2.20465	2.1104	3.09884	2.87806
261	2.47964	2.31456	1.98603	3.82379	2.53324	1.41582	1.24349	2.31189	4.10875	2.72090348862317	2.05135586932263	2.24529432579859	4.6946227427677	2.11156	3.09341	2.3759	1.79943	2.01478	3.11262
262	0.668902	3.65286	3.01433	2.24406	2.13573	3.95632	1.01766	1.52764	4.19651	3.00804397445172	2.66459590405431	2.71509106685931	0	1.39734	2.71491	2.04518	1.67462	2.30448	2.68299
263	3.59528	1.63596	3.8064	1.55274	1.98331	1.80877	1.3354	1.3397	1.86833	3.72122824684556	3.42654011101128	1.84908184010204	3.75826136655802	1.93538	3.13828	1.58735	1.21105	1.44697	3.60789
264	0.890964	3.65286	2.47502	2.14826	2.66602	1.90595	1.49207	2.06703	3.97804	NA	NA	NA	1.05827085091065	2.17573	2.70838	2.95153	2.57391	2.16131	2.43011
265	2.01631	2.02029	1.82538	2.09775	2.85591	3.8177	0.829185	0.598686	4.34387	NA	NA	NA	2.13191273339979	2.55005	2.71795	2.51945	2.21253	3.42618	3.13434
266	1.64308	1.87891	2.35572	2.3604	3.11398	2.38227	4.85534	1.045	4.14111	1.87955275431074	2.08280544627816	2.11026405015361	3.08892042415976	2.57854	2.45974	2.27434	3.16338	4.31216	4.19806
267	1.27413	3.67327	3.13289	2.20987	2.56991	1.13882	1.57152	2.41612	1.83357	2.84248444725081	2.56259315830897	1.91574130768762	3.20762460796017	2.44684	2.5104	2.28299	2.67883	2.96496	3.75037
268	2.25368	1.98539	1.98854	2.37549	1.98239	1.86667	1.56486	1.29546	4.36148	NA	NA	NA	0	2.11576	2.6757	2.64654	1.81751	2.46947	2.8199
269	1.01229	2.08506	3.89823	1.94082	2.93531	2.95035	0.682019	2.00367	4.32052	3.49767111062988	2.87751822683405	2.12516488731209	0	2.68355	2.7658	2.62132	4.72767	2.88782	2.39957
270	0.881351	2.36519	1.60678	2.15898	2.85647	2.84483	0.655986	2.7293	4.7889	2.8798003424486	2.1569040257059	3.13692031568254	2.93699434218537	2.46535	3.72168	2.32384	1.70539	2.26236	2.68076
271	1.11623	2.02029	2.56402	2.37587	2.2991	1.22084	0.861754	2.51438	0	3.31207614022031	2.45545987656366	3.43442011373955	0	2.0388	2.28509	2.55878	2.32105	3.06008	2.82245
272	1.89357	1.7452	2.98768	2.96391	2.63168	2.29206	3.71149	3.95554	4.46753	3.76842295485139	2.97387280892361	3.59690396852967	3.00182087514461	1.62396	2.60991	3.26689	2.32902	2.84523	3.37668
273	1.76203	2.76051	4.25757	2.19009	3.39605	2.27907	1.3882	2.26722	3.81627	NA	NA	NA	3.41005290955926	2.03209	2.26137	2.68496	1.986	2.45201	4.00469
274	1.05375	1.31742	2.82981	1.53436	2.61038	2.31703	0.938588	1.26214	4.19089	2.64594184603054	3.59273268186291	2.39360650921037	3.93439662084008	2.73365	2.8115	3.45837	3.70456	2.61334	2.99352
275	1.05771	1.53193	4.93594	1.31438	2.8691	1.43743	1.6613	1.36662	3.96817	3.40746071417708	2.78737983050007	2.75943051067946	3.94463365182538	2.12267	2.6968	2.73625	2.48575	2.11187	3.5531
276	0.19643	0.860346	1.8906	2.492	1.82187	3.95632	2.02296	1.37827	3.84665	3.31221760754127	3.09797203955936	2.78855897731452	3.86602825208087	0.745032	1.33042	1.3813	1.3486	1.83685	3.04842
277	0.781405	1.42133	1.23311	1.75819	2.06314	3.95632	0.652715	1.5897	4.41419	3.0445617389022	1.9172905974267	2.82742276644286	3.2480017211612	2.28922	2.97598	1.57384	1.64124	3.0753	2.81892
278	0.681436	1.61253	2.89144	2.30101	2.79753	3.85848	0.963571	1.78685	4.40305	4.46924600925718	2.46184306647783	2.77381284744512	0	1.62246	2.9966	2.4469	1.57535	2.20062	3.70297
279	2.79432	1.70078	1.79395	2.16412	2.70066	4.61775	0.654351	1.10476	4.39793	3.47052549266314	3.13958728417445	2.24331721144759	2.72926302653976	2.99626	3.73361	2.30398	3.67953	4.09069	2.88439
280	0.269053	1.73862	1.44686	1.74574	2.57065	4.58098	0.554432	0.923039	4.60768	2.68803457080464	1.7747441586883	1.99238541110852	1.44253122376948	2.10926	3.22062	1.79758	2.75668	3.14423	2.95833
281	1.01778	1.04678	1.33256	1.94834	1.5265	1.55239	1.18693	3.61946	0	3.30510917858313	2.5795780523735	1.62695638239093	3.35253928488053	2.30043	2.6622	2.3162	1.89767	3.87078	3.32954
282	0.965921	1.42829	1.81807	1.50726	2.03274	3.329	1.25712	1.08431	4.32876	1.9564149312617	1.35927585776225	2.94553690080044	2.95918549870534	2.12992	2.28185	2.62349	2.66532	2.77452	3.91962
283	2.25529	2.90212	1.95834	1.32406	2.36435	2.85973	0.913875	1.76341	4.30019	1.79203138922549	1.47854235693404	1.94599049451574	3.81339456951586	1.24627	2.87855	3.04126	3.04479	3.33676	3.01864
284	0.743302	1.25341	2.98375	1.66147	1.68627	0.921498	0.859223	1.83758	4.35215	NA	NA	NA	3.06458490239655	2.63136	3.07053	1.28516	1.20982	2.7022	2.8966
285	0.749467	2.06087	1.98302	2.10836	2.40194	2.50009	0.927741	0.816181	4.21708	3.67089521687314	2.23070051514981	1.46332913094428	2.72090973621408	2.72378	2.67793	3.07397	2.82383	2.542	2.69969
286	0.942108	1.51079	1.74583	1.61576	2.06136	1.4031	1.52094	1.08865	4.01856	3.5580458150149	2.70302742992072	4.47509088574122	2.9654155918239	3.09791	2.71956	1.86019	2.19802	2.44534	3.15143
287	1.49252	1.63596	2.66689	1.62473	2.6907	1.93001	2.40236	2.28676	4.45246	4.03024640614388	3.22693166960889	3.2039241170947	0	2.21182	2.66783	2.83927	2.1503	2.43917	2.86834
288	0.738547	1.41668	2.30126	1.25299	1.75074	2.50963	0.814815	1.19294	4.54298	4.51062071654771	2.36086636076499	2.67695640268763	3.02463049067124	2.53292	3.11458	3.12246	2.20713	2.59408	2.74642
289	1.13533	1.46335	2.52461	2.12742	1.84053	2.34322	1.00423	2.06653	4.02706	2.55252558748179	1.79720776265085	3.43271733614291	0	2.4445	2.22886	2.01506	2.14357	2.29293	2.98648
290	1.13873	1.51581	3.09247	2.19799	1.97292	0.760613	1.15344	2.79264	4.32083	2.89531612102382	2.21124984455068	2.73139983653996	0	1.84055	2.33753	3.56072	2.60616	1.89094	3.00478
291	1.7459	2.09074	1.38575	1.64673	2.05884	2.53034	1.04052	0.913371	2.99024	1.76960529450444	1.88739079854029	2.36196218375468	0	3.12266	2.34386	2.86058	2.59477	4.01222	3.50271
292	1.66366	1.66336	2.77553	2.69692	2.79387	3.19824	1.40488	1.90071	4.43687	2.31109900004579	2.44333019624177	3.35864693640557	2.82699273464548	1.83254	2.88207	2.36798	1.41861	2.04619	2.91298
293	0.919202	1.78582	1.75167	3.36097	2.149	1.08272	0.790526	1.51694	3.85418	3.71487055969609	1.22539839585244	2.60698768328831	2.6084900256159	2.77097	2.66463	1.98867	2.7137	2.94836	3.23695
294	1.19996	1.24466	2.48481	2.1583	3.25533	2.46	1.32043	1.80277	0	3.08242203230093	2.56666354567808	2.76161895989404	2.95918549870534	2.04007	2.31568	2.3962	2.51004	2.46729	3.5576
295	0.912998	3.00424	1.96692	1.25191	2.26246	2.90177	0.53173	1.22437	4.61339	2.67626272622927	2.54824997921005	2.88201879321455	3.44166255172709	2.39137	2.92278	1.40961	1.50971	3.16233	2.83135
296	1.60652	1.78732	1.82538	1.58497	2.08765	2.41801	1.16571	1.01419	4.12826	2.71299474639476	2.86902206583698	3.7669324862251	2.74977646128399	2.40221	3.2761	2.59874	2.72563	3.02135	3.09191
297	0.948436	1.96798	2.4728	2.14514	2.41244	4.11572	2.53521	0.929474	4.40927	2.93774725016423	2.61364891052547	3.30584663852975	0	2.31824	2.57672	2.37331	2.77214	2.98786	3.34346
298	0.568531	1.53304	2.40087	1.60917	1.86242	1.96764	1.26457	2.25479	4.15579	3.40535720534208	2.54011186242936	3.1438817503634	3.34868445745236	2.46509	2.82462	1.84476	0.861982	2.85654	3.13655
299	0.790238	2.4079	1.78132	1.7657	1.79738	4.17338	0.444313	1.20747	4.60066	3.65777204262402	2.46971843148579	3.83748241185012	0	2.22896	2.98009	1.60746	1.29002	2.99935	2.57372
300	0.858737	0.950807	2.38314	1.49313	2.00003	2.33517	1.50614	1.3835	4.47942	NA	NA	NA	2.41910274495745	2.27265	2.39724	2.77093	2.4352	2.21005	2.59834
301	0.697661	1.89082	2.37357	1.80721	2.9983	1.05047	0.900936	1.20868	4.24067	NA	NA	NA	3.33011097703868	3.15314	3.78331	3.26525	1.5109	2.22489	2.41897
302	2.42674	2.61887	1.95127	1.50892	2.51321	2.21078	0.76445	1.57022	4.36047	NA	NA	NA	0	2.47259	2.38079	2.51469	3.12998	2.88284	3.37521
303	1.00273	1.36728	2.76599	1.76845	2.75061	1.25575	1.22092	2.14376	3.40239	4.17598953174128	3.78959386624612	3.14564355217169	0	1.97036	2.2716	2.23848	1.96188	1.86794	3.4091
304	0.862207	1.77686	2.46923	1.99599	2.69699	1.62394	1.12598	1.69993	4.13475	2.58227389769635	2.74138529664082	2.9218216264971	2.48353414299001	2.0762	1.97291	3.08706	2.24265	2.22188	3.2507
305	0.308166	1.45363	1.78448	1.89499	2.51043	3.91142	3.24866	1.13926	4.01745	3.05217567490924	1.80036635307552	2.05634221558976	3.07277836336072	3.03405	2.86854	3.1503	2.61711	2.40245	2.77734
306	0.942108	1.63013	1.86691	3.1389	1.73331	3.95632	0.860236	1.28894	4.21696	3.01021977418452	2.60997617979964	2.77685537585323	2.86300178539364	2.059	2.87256	1.93521	2.91797	3.50861	3.13625
307	1.20542	1.96982	1.37004	3.35623	2.41441	4.13088	1.02482	1.0812	4.1573	3.15941941298896	2.37480862990052	3.37406859091682	2.36227969084107	1.43615	2.51459	2.27094	1.54299	2.31673	3.18572
308	0.704695	1.46335	1.65601	2.88313	2.07749	3.95632	0.361331	1.50111	3.44426	3.97421688352325	3.31971648569667	4.01391583464865	3.2996658873034	1.47389	1.38088	2.14189	1.24091	2.88429	3.12118
309	0.647461	2.09249	1.93453	2.23482	2.21467	2.09305	0.817901	1.31911	4.28836	3.22498598917359	2.90966681213531	2.35633172380093	2.41910274495745	3.01739	3.51576	3.21843	2.28891	3.02906	2.52402
310	0.389835	1.24842	3.1954	2.75563	2.58535	4.86296	0.64452	1.65091	4.33914	4.67852417691155	2.4819570655898	3.4615056380857	2.14612718521232	1.93331	2.57828	1.83079	1.60057	2.82713	3.02608
311	0.694256	3.65286	2.43789	2.61722	1.80714	2.324	0.752898	1.07	4.34279	3.3697749395932	2.78024314134874	2.21733162968145	0	2.52668	2.86366	2.04539	1.54335	3.55752	3.04384
312	0.192674	1.92527	1.30955	3.13182	2.30578	3.95632	0.446665	0.921107	4.28676	2.33019407287747	1.80794133782264	2.63764778967371	2.27244087767125	0.925679	2.60678	1.67111	1.75044	2.82691	3.38726
313	1.56362	2.56922	1.85812	2.11028	1.90554	2.7164	0.783769	1.14233	4.10501	3.95790293547628	2.99883184983728	3.85944540637062	2.53268195438396	2.20196	2.78887	1.54139	2.06255	2.59694	2.87559
314	0.993224	1.13176	2.00655	1.74281	2.67785	1.48467	0.87689	1.32382	0	2.27437745406804	2.32678930019804	2.41736163299822	3.89210151817231	2.29033	2.42873	1.80898	2.11611	2.28181	3.79073
315	1.3408	0.982537	1.62106	2.12208	2.09953	4.62612	0.158329	0.3825	3.19868	2.5620347042196	1.74490121510739	3.04929360729543	2.65988883820028	1.93573	2.09915	1.95008	1.23233	2.91568	2.78384
316	0.436663	2.21528	1.63256	3.24522	2.24347	3.95632	0.645067	1.22798	4.33717	2.33757640637444	2.60630347683936	3.03278685812479	0	1.58721	2.25362	2.32057	1.6526	2.90859	3.28799
317	0.661492	1.02968	1.91671	2.70822	1.8775	2.84662	4.85704	1.34439	4.04641	2.51972204758211	2.14477620048673	2.51350996166492	4.0363348250577	1.56673	2.13478	2.56785	2.55525	2.70626	4.28542
318	2.90798	1.96798	2.03442	2.75575	2.29842	3.92079	0.423059	0.780432	4.49403	NA	NA	NA	2.21958766406611	2.54141	2.56033	2.30754	2.12809	3.47827	2.36964
319	1.50648	1.82526	1.86485	2.46395	2.11558	3.05795	4.85534	0.968526	4.36261	4.32719143710055	4.14043352810752	3.06474625806768	2.98078406726967	2.80425	3.83565	2.54824	2.39798	2.76839	2.62383
320	1.07013	0.981136	1.56418	2.32667	2.3918	4.8869	0.541401	0.72358	3.77819	1.64076793724992	1.23770431141816	1.88575728711348	2.29407612828499	1.28513	2.06127	2.01506	2.36908	3.06146	3.53739
321	1.38452	1.38563	2.85343	1.9787	3.54961	1.4606	2.13064	1.97318	4.25222	3.64360495413439	2.66444730931897	2.18493235222469	3.48850200383614	2.64491	2.64913	3.02019	3.09867	2.91583	2.48919
322	0.466232	1.55179	2.65753	2.06767	3.24207	2.03288	1.70418	1.06126	4.13404	1.75811848313316	2.72576293044247	2.02460687816434	3.68519439191847	3.28011	2.45621	2.93182	3.10226	3.50269	4.31508
323	2.96938	1.62161	2.21296	3.02242	3.03522	1.16971	1.51335	1.37769	4.63264	2.1806534210689	3.90718360446813	2.9470246299513	4.04127366524547	2.55127	2.59037	2.09789	2.51825	2.73565	3.595
324	2.3922	2.6234	1.80288	2.30916	3.02163	2.99946	4.85534	1.57747	4.51227	1.42135248769039	NA	NA	2.98382303048531	2.96315	3.71119	2.74869	2.50072	3.09029	3.06621
325	2.04389	1.76435	2.22339	1.66984	2.97509	2.32129	0.704063	2.29341	3.81154	2.61767911133687	2.50681068327138	2.6971153251866	3.08625235217133	2.32885	2.04896	3.14674	2.6261	2.61382	3.30792
326	1.02181	2.09336	2.9806	2.19438	2.87155	2.11029	1.10891	4.03683	4.67486	3.23373774336444	2.31513218352507	2.54194866213042	1.05827085091065	2.47328	3.36526	1.89627	1.36271	3.03634	3.17289
327	1.67854	1.85103	2.06455	1.91068	3.09306	3.00057	0.974278	1.19112	4.33331	2.25049383703136	1.33912308264117	1.75095530592724	3.75359030589025	2.53249	2.40845	2.48894	4.10363	2.99864	3.91997
328	1.94921	2.43858	1.73784	1.99242	2.69248	4.09818	4.85534	0.959593	3.75287	4.15788834319896	2.40155400027996	2.0537264574871	2.58400168439326	2.84604	3.39876	2.82071	2.77527	2.70967	2.97759
329	2.16074	3.43978	2.61943	2.34269	2.92429	1.82759	1.15162	1.62895	4.47753	NA	NA	NA	0	3.1852	2.98431	2.40963	3.32693	3.13052	3.66514
330	2.87164	1.2973	3.89937	1.91331	3.38938	2.19807	1.69371	1.2117	4.35262	1.88816290024434	2.22477382093941	2.09810234413457	0	3.3201	2.40423	2.22221	2.47421	3.00764	3.92984
331	1.71491	1.85875	2.03591	1.89072	3.20649	3.20527	0.948902	4.47349	4.66969	2.20766210142542	0.637507523717578	1.55076987418824	0	2.97222	2.9663	2.47168	2.11145	3.072	3.09412
332	0.801685	1.48719	3.19278	1.06159	2.66134	1.66815	1.39655	1.57357	4.62055	3.27578611106029	3.56219390255236	4.06779418030397	1.74518448530237	3.12265	3.76942	3.07658	2.70466	2.93074	2.9401
333	0.999809	1.80069	1.66199	2.41809	3.67119	3.14679	0.996053	1.50281	4.66921	3.02781209302509	2.3345632922446	3.34786092620326	2.47822362477159	2.76087	2.71526	2.07432	3.55686	2.82998	4.12284
334	0.813869	3.55966	1.57029	2.68109	3.37572	4.35293	1.90502	1.8643	4.67771	4.04057455039646	3.83927706493742	3.15057819281669	1.62438359792723	3.1164	4.11037	1.372	2.34968	2.29494	2.61659
335	3.17504	1.12913	2.55311	1.75082	2.384	1.00887	1.51055	2.06902	3.43393	2.5313994322365	2.38177896302904	3.01507702709674	2.66889304722295	1.84379	1.94535	2.09986	1.63412	2.63512	3.52049
336	0.674564	1.39857	3.30236	2.50976	2.04246	1.02868	1.81791	2.6786	4.76697	1.79691939951574	1.70721365573006	1.93748506631541	2.89747588460471	2.43271	3.49142	2.06799	3.7126	1.88532	2.90054
337	1.81962	3.65286	2.09398	2.16628	2.09821	1.81126	1.07024	1.09052	4.24583	2.44913850795377	2.11066752202103	2.41371648871885	0	2.66357	2.38521	2.74764	2.70565	3.23564	3.33469
338	2.02599	1.48153	2.08811	1.32441	2.31786	1.65477	1.44288	3.61946	0	2.20014861214536	1.63669465573098	1.88323268196678	0	3.28593	3.12067	3.19831	2.96589	3.74173	2.96127
339	1.3327	2.99743	2.66561	2.37891	1.76824	2.11458	1.81827	1.99505	4.27512	2.91399288127609	2.50848170472411	3.3083103034734	0	2.44239	2.62908	2.28645	2.26449	2.74523	3.659
340	3.61025	1.61734	2.47324	2.05581	2.63858	3.17115	2.67989	0.948722	4.2884	3.21531285498647	2.64621898506797	3.22418372208317	3.38087938807953	2.69983	2.83227	2.61758	2.27139	2.99604	3.55646
341	1.18214	1.56658	2.11251	2.0242	2.11762	4.33776	0.751845	1.22376	4.4862	3.4448729836547	2.73754237314701	3.41972106429452	1.23425769430612	2.28241	2.92912	2.51018	2.45061	3.33143	3.2681
342	5	1.53138	2.62158	2.24616	2.52695	1.63427	1.63884	1.7113	4.50817	3.55764668222673	3.5556890090118	2.61902158154638	2.55483415126889	2.61385	1.98596	3.08025	3.74905	2.45892	3.53937
343	2.61009	1.63755	3.1363	1.3179	1.75918	2.6017	2.46093	1.17106	4.47532	2.43057595764952	2.23289338839051	2.73976545824138	1.37891917642473	2.67325	2.52767	2.16498	1.94835	3.34093	3.3553
344	1.46902	2.06043	2.18007	3.04599	2.43359	1.40856	1.38359	2.17165	4.59156	3.01043698469483	2.4885359825089	2.38442845717167	2.81212794097693	2.85067	3.4083	1.94463	3.41944	2.70544	2.73113
345	4.88128	1.43753	2.97903	1.56841	2.11863	1.27654	1.60925	1.00914	4.43993	2.23693882508117	1.11222710360617	1.97236268598852	0	2.71368	2.51837	2.55562	1.76122	3.07713	3.02082
346	3.12929	1.0563	3.89823	2.23098	2.39865	0.644946	1.45107	2.33782	3.63024	3.59458844444789	2.0745838329546	3.29018933982091	2.59388616288853	2.65538	2.23991	2.17592	1.70863	2.66572	3.28967
347	2.31192	2.31019	2.41535	2.24827	2.86307	1.31432	1.933	1.48807	4.56371	2.90698415399077	3.48352677963782	3.86319916679587	0.691110719519054	2.11258	3.02727	2.50823	1.76581	3.01038	3.00408
348	1.23029	2.66271	2.69273	1.90233	2.72469	1.91353	2.39568	1.53383	4.67346	2.7326024391535	3.05267965984467	3.11204339273178	0	2.60462	2.78691	2.29155	2.29767	2.83622	3.51121
349	1.12006	1.29178	2.48437	2.38761	2.60647	1.35578	1.68658	1.82811	4.6178	3.82818032153171	0.756355894907894	1.90602950516856	0	3.14393	3.0609	2.19454	1.14472	2.95605	3.4517
350	0.400588	1.85779	2.78504	2.47365	2.9709	1.38173	3.24802	1.32147	4.53491	2.9314583296402	2.9982583308014	4.018447887942	3.5601854353796	2.61369	2.63274	2.1512	2.27594	3.08514	3.82316
351	1.39019	3.13922	3.10701	1.87301	2.98013	0.895941	1.51855	1.57245	4.56124	3.09774314459641	2.66633755323834	3.16097809074287	0	2.76918	2.60342	2.36996	4.1088	3.29631	4.26966
352	1.07687	1.4838	2.369	1.42762	2.63059	1.69253	2.97471	1.59081	4.02027	2.61425579419835	2.16888036494812	2.51500206810259	0.637759314088418	2.59031	2.49037	2.6	3.52522	3.16864	3.35736
353	1.47609	2.3082	2.92111	2.2673	2.84919	1.33641	1.59958	1.84178	4.63267	1.92464104460795	3.40147778802571	2.5815076209296	1.75909089816292	2.68498	2.82641	2.77234	1.78983	2.41379	3.0667
354	0.576554	2.57135	2.44103	1.85073	3.03343	1.5659	4.85534	1.41709	4.55394	2.52363607427428	3.06471313367945	2.4903805940074	2.97773364344911	2.44953	2.7374	2.50115	2.43799	2.52941	3.24167
355	0.450333	1.08798	2.82081	1.45878	1.92523	1.75532	1.17114	2.29151	4.14857	1.71568782157385	2.50632083088373	2.28016250579752	0.11304920847421	2.82352	2.69039	2.13077	3.51308	2.55836	3.41954
356	1.52202	2.32919	2.94779	2.20867	3.26213	1.19341	1.91404	1.55234	4.45768	2.92633747430954	2.18099823101487	2.70290968642898	2.09231156922982	2.78525	2.27833	3.18111	3.19605	3.22333	3.20979
357	2.45035	1.76535	2.1387	1.75481	2.90091	2.18942	2.99798	1.03371	4.12135	2.69622714422138	1.83247927411687	2.13830053380425	1.86249144641081	2.15907	2.01366	2.67644	2.14534	2.69976	3.9994
358	1.41549	2.25915	3.19839	1.91842	2.71917	1.48467	0.942522	1.19597	4.73893	2.60812848104916	0.22835720858025	2.07975484693071	3.42776609383949	3.33953	2.98219	2.85316	4.08149	2.6292	2.66276
359	1.63855	2.50718	2.38269	2.10877	3.24539	1.74302	1.68433	1.6339	4.42213	1.46755744635698	0.990903945524594	2.44104983547257	3.84538392204859	3.18378	3.49897	2.78853	2.29179	3.24343	3.49272
360	3.59533	2.12455	2.24417	1.51952	2.64751	1.56197	4.85534	1.08307	4.12424	3.44977639831475	3.04509443478894	2.44473470904049	2.88461296602303	2.71818	2.77672	3.28079	3.09206	2.23209	2.98177
361	0.27056	3.24749	2.67114	2.45013	2.774	1.65424	2.07079	2.75509	4.39175	3.95903247219156	3.05444322072063	2.72935246928926	1.27599144479753	2.3715	2.89289	3.1708	2.83022	2.5689	3.61162
362	1.46026	1.43869	2.54436	2.36206	2.88765	1.98825	1.26326	1.76875	4.64151	3.6744552638927	3.03247634600245	3.02977701095616	3.05907611998419	2.55152	2.24996	3.01929	3.95325	2.97255	3.75351
363	2.69641	1.87125	2.75186	2.18123	2.74491	1.57764	1.04573	1.21713	4.27804	2.11870232340973	1.93548933088128	2.21912962063033	4.09523594899219	2.98678	2.65748	2.99939	2.33362	3.05282	3.32318
364	0.745675	1.897	2.80974	1.91375	2.98891	1.4835	1.80354	1.81757	4.55377	3.54971707513956	3.10041277241269	2.69432645775755	0	2.29931	2.38184	2.32947	1.36408	2.45078	3.4515
365	3.67982	1.74419	2.94302	1.64227	2.29228	2.39425	1.34051	1.77462	4.61797	3.57936643892385	2.87569533968098	2.79504746899166	0.380171721738183	2.11722	3.07405	3.41077	2.82076	3.64284	3.18138
366	1.08439	2.31654	2.81548	1.73586	2.00896	1.78625	2.28984	2.18918	4.41251	2.25938762787098	2.45969165086231	1.57180654466275	2.63225872181575	2.69758	2.04641	2.2113	1.34716	3.40169	3.13477
367	1.90789	1.27886	2.12757	1.82154	2.95689	1.93329	1.50293	1.14049	4.51789	2.8971042165496	2.61088603271171	4.54967362995808	0	2.37211	2.96456	2.81388	2.5915	3.00642	3.66068
368	2.45768	2.13571	2.72681	1.99527	3.25999	1.92014	1.00279	1.75807	4.65716	3.43638683146194	2.93678238425451	1.83156459846101	0	2.99463	2.71663	4.26276	4.54356	3.59452	2.67081
369	2.20786	1.61467	1.46285	3.60751	2.03199	3.95632	0.944978	1.35786	4.7197	3.35101803446657	3.12042369431325	2.4315614960029	0	1.96476	2.65242	3.19794	3.04676	3.31263	2.9282
370	1.06782	1.9107	3.23778	3.36097	2.95451	0.987376	1.02434	1.95223	4.41099	2.91124776977186	2.08219419986648	2.67851860429039	0	3.14977	3.22146	2.86198	4.32693	3.41171	2.71317
371	2.19938	1.89794	2.49103	1.43782	2.29214	1.082	1.12046	1.63555	4.12988	4.37337246464069	3.23979804544546	3.49970059072995	4.10442883397991	2.43766	2.75476	2.54672	3.14112	3.09097	3.53729
372	0.540062	1.9187	2.54874	2.25983	3.65368	1.06916	1.52453	1.42689	4.22572	0	NA	1.37281470049288	1.46267010031877	2.92173	3.49122	2.65189	2.63268	2.87361	3.00455
373	1.05771	2.59048	2.17096	2.60205	3.63955	1.38908	1.56407	1.61517	4.7075	4.20227736881128	3.78240435783662	3.00126162305093	0	2.73644	3.11715	1.89928	2.40542	2.64649	2.92431
374	0.978301	1.77586	2.55224	2.06433	3.5255	1.10394	2.3354	3.61946	4.44089	2.24857331564048	1.85321758770209	2.24529432579859	0	2.55644	2.43421	3.09374	3.29776	3.1201	3.70143
375	2.02561	3.35937	4.05079	2.00353	2.80301	1.13674	3.75849	1.67167	4.45101	3.56321404975117	3.40902185699285	3.49037177925611	1.1213315840745	2.59022	2.91064	2.80937	2.48333	3.3088	2.69497
376	1.32837	2.47146	2.62244	1.70778	2.58449	1.33201	1.61504	1.43092	4.6721	3.55794605303428	2.83814519996614	3.16516965045386	3.36777747037753	3.07847	3.03642	2.43157	2.48994	3.00388	3.38399
377	1.80819	2.21113	2.66434	2.44915	2.92997	1.414	1.30496	1.74682	4.61333	3.92159974759153	2.55965694737093	2.97393114539603	3.19773684269821	2.90052	3.12907	2.50293	4.53522	3.10925	2.88636
378	0.856496	1.99769	2.34378	1.67913	3.22345	1.79679	0.636849	1.2394	4.5979	2.99016763413932	2.36623692086008	3.26225544746576	0	2.44826	2.77488	2.70544	3.39767	2.56355	2.55553
379	2.25606	2.49326	2.63188	2.21931	3.52524	1.5021	4.59834	1.85384	4.62047	3.04827610453009	1.62604221132707	2.24529432579859	0	2.56736	2.9039	2.44948	2.53161	2.77716	2.73123
380	3.59528	2.5028	2.73225	2.32783	3.30525	1.24593	2.27925	3.16594	4.01137	4.09959604606949	3.29751265664118	3.29097824741978	3.89897998234557	2.09662	3.06635	3.2308	3.51016	2.56871	3.95952
381	1.25467	3.40715	2.43159	2.27357	3.49887	1.47765	2.09326	2.17848	4.60011	3.2476731308271	2.76197398947979	3.82239388095681	3.4587039775042	3.19077	3.00089	2.30266	2.47782	2.45608	3.24534
382	0.605654	2.02703	2.73183	1.89543	3.28531	1.26096	2.27135	1.15274	3.16561	3.3629640799834	2.36790933093519	3.31868187642171	2.35571237662321	2.24061	2.54769	3.41198	2.94	2.82366	3.38675
383	1.11731	2.40904	2.58315	2.04251	3.02426	1.03451	1.37646	1.72209	4.64527	2.77512265138678	2.10263892071297	2.71459813982724	3.34868445745236	2.72362	3.02834	2.30079	4.24986	2.79232	2.94006
384	2.22663	2.03911	1.87929	2.2883	3.36302	2.21282	2.6922	2.52837	4.56737	2.15256687603648	1.79712922213464	2.94281552725817	2.04207972270005	2.77251	3.15168	3.2714	3.65983	2.87662	3.69621
385	3.47101	1.71107	2.50918	3.36097	3.12093	1.16425	1.28809	2.03093	0	2.85342707965712	2.74881269279592	2.10238386760678	0	2.48314	2.78753	2.81139	1.96404	2.63667	2.60423
386	1.52122	1.78334	1.94113	2.6866	3.31688	1.54844	3.53194	1.52088	4.57736	1.90507351909053	1.72677788811292	2.19404460637556	0.519176197430856	2.63775	3.51462	2.37412	2.46122	3.1323	3.32043
387	2.15841	1.52194	3.38419	2.18915	3.06771	1.2952	1.13791	3.13061	3.86144	2.94469615730582	2.60607121513597	2.15767806660214	1.46267010031877	2.35818	3.44284	2.65088	2.6569	2.18381	3.24217
388	3.8893	1.95784	1.96238	1.84596	3.10149	1.47765	1.14706	1.41536	4.49072	2.7793573823137	2.63278301506587	2.89601990983881	1.90962340401047	3.15655	2.47523	2.52125	2.34214	3.43904	3.49752
389	1.1467	2.43481	2.15847	1.8334	2.48998	1.70305	1.60848	1.21894	4.48427	2.71860593723762	2.44187837771631	1.8306539281196	1.05827085091065	2.33574	2.56034	2.66213	2.36315	2.93703	3.24818
390	2.13333	2.99832	2.19821	2.21692	3.73172	1.60698	2.06522	2.42904	4.2697	3.94143336063232	3.34016536799569	3.42543230804326	0	2.14185	2.43553	2.58745	1.8451	2.19824	4.08847
391	1.37875	3.04003	2.02349	1.92513	2.48564	1.27265	1.4957	1.14907	4.56404	3.88895485661636	2.60004755233645	2.92363393695295	1.2075649746468	2.68833	3.65885	2.72696	2.96314	2.43832	2.88685
392	1.00887	2.28461	2.65625	1.97785	3.51399	1.47531	1.53685	1.75325	4.47402	1.85755500610419	NA	1.87303893172504	1.74518448530237	2.97085	2.78282	2.93597	3.93809	3.72647	3.11204
393	1.32845	2.39528	3.43984	2.35888	3.67077	4.60683	2.37641	1.32794	4.3861	4.90680069029844	3.43271919066644	2.52192202379698	3.37902062872208	2.71573	3.61968	2.87871	3.03359	2.40852	2.99792
394	2.25517	2.64141	2.0547	3.65975	3.51018	1.55183	2.13128	1.22196	4.44172	2.71630086169376	1.86522975382862	1.76816422075492	1.94325331832205	2.65585	2.54935	2.68653	2.37536	3.52807	4.12656
395	1.24814	3.22687	2.62588	1.62904	3.90257	1.4434	2.5578	0.9698	4.508	3.12594686359533	2.51104776360553	3.00239018992809	2.37507195158717	2.39412	2.96577	2.76087	2.14621	2.75449	3.17076
396	1.16541	2.02343	2.63146	2.45729	3.26077	0.937595	3.67489	2.05152	4.54374	3.01368712431485	2.72303509053572	2.5652537840639	1.98602291507289	2.49365	2.81346	2.44952	1.69611	2.68181	3.02188
397	1.69993	2.13185	2.39769	1.64068	2.94628	1.32824	4.85534	1.08058	4.47205	3.36441034502644	2.90690103004517	3.34432417169779	1.80796393536789	2.34005	3.1583	2.31867	3.23759	2.71648	2.97659
398	3.47848	1.83356	4.56537	2.01105	3.32011	1.487	2.85929	1.20929	3.80163	3.5580458150149	3.03744654120468	3.68935147926752	2.19583447984906	2.90682	2.9365	3.03422	2.67492	2.73061	3.48137
399	1.50535	1.8746	2.25969	1.81898	2.89639	1.61794	1.82971	1.28656	4.49471	2.07660840089874	2.26320608503654	2.39578292627275	0	2.59843	2.37767	2.10522	1.92143	3.31467	3.28124
400	1.71374	2.14894	2.25969	2.29362	2.97896	1.22945	1.3672	1.28181	4.70016	3.34496811098461	2.9459519698946	1.79462652652466	2.23504424439904	2.34959	2.7335	2.96691	2.36116	2.38613	3.0379
401	1.14863	2.9049	3.08595	2.27671	2.86564	2.21323	4.70099	1.22437	4.40228	2.1194728441797	1.74971202864603	1.88533717363225	3.35061416753126	2.73664	2.60378	1.6019	2.48006	2.78881	2.88189
402	1.40768	1.89367	2.23238	1.55323	2.78929	1.25836	4.72444	1.08803	4.56703	3.60464995567788	2.67626506173089	2.30184247574443	2.90419783263417	2.52419	2.9031	3.14192	2.52666	2.60845	3.48041
403	1.02005	2.14639	2.16184	2.62203	2.84627	1.03014	1.13975	1.54954	4.5353	2.88734235029522	2.55338150860351	2.90760905402143	3.31313848834365	2.62277	2.57909	2.48569	2.11352	2.59305	3.58842
404	3.26774	1.82526	1.72021	1.87922	3.16152	1.66281	3.82875	1.81546	4.64459	2.99484601303843	2.18207377024038	2.6831836696607	2.36227969084107	2.4195	2.62728	2.40693	2.19208	3.06364	3.66607
405	0.826321	1.85151	2.16136	1.91521	2.8987	1.12354	1.06789	1.33617	4.74963	2.21105098930586	1.95405991514505	1.66874556906573	3.35828729787296	2.63504	2.99462	2.49057	4.29959	2.68205	3.3934
406	1.31559	1.75127	2.45896	1.50643	2.66278	1.54164	1.18513	4.34595	4.66086	2.0379152069963	1.72624280246781	2.17569561988506	0	2.53834	2.15465	3.01088	4.2356	2.76647	3.12598
407	2.24411	2.1051	2.60047	2.09112	2.64992	1.37435	2.16878	1.52427	4.70833	2.76534651293959	2.12697867575298	1.99774479947991	2.29407612828499	2.54108	3.04873	3.24607	3.63706	1.98301	3.1989
408	1.75398	2.02837	2.58359	2.71846	2.371	1.73735	1.31185	1.16435	4.57187	2.06171986488968	1.49541623675845	2.42893339253671	2.62756052995616	3.24459	2.83917	2.45898	4.03171	4.09874	3.58812
409	1.39421	2.0449	3.09171	2.24827	3.43318	1.36075	1.54951	2.07002	4.46816	3.16711015469528	2.00619193855481	1.37639234178248	0	2.95314	1.56933	3.19324	2.82364	2.87188	2.87872
410	2.08589	2.7651	2.11057	2.82013	2.94031	2.54217	1.20442	1.80436	4.37286	2.72612704248949	2.09739944272623	2.10512202821543	0	2.46834	2.69103	1.82756	3.17351	2.45085	2.95891
411	1.78303	2.19156	2.38269	2.33347	3.19638	2.48943	1.42064	2.19792	4.52578	2.39504502195137	1.62232607313325	2.16633096132521	2.38056512704486	2.69308	2.83762	2.53152	1.82976	2.91784	3.16138
412	2.78428	2.20615	3.29653	2.2092	2.65366	1.66495	1.74126	1.49828	4.56064	NA	NA	NA	3.70533326846776	2.42018	2.77078	2.18839	1.85239	3.05033	3.233
413	1.34755	2.41323	2.47413	2.66495	3.06387	2.02349	1.21958	1.92036	4.44574	NA	NA	NA	2.07470996545767	2.40419	2.36045	2.74535	2.08164	2.94424	3.47545
414	1.71039	2.37874	2.649	2.44506	3.07405	3.05957	1.43302	3.31859	4.53562	2.359269909643	2.33966978030308	2.07246535969168	0	3.35332	3.04136	3.10144	2.64512	3.37257	3.36483
415	2.15794	2.77066	2.46164	2.99085	2.74048	1.85891	1.36002	1.56688	4.80095	2.28602207525081	2.67393774954558	1.76816422075492	0	3.54687	3.7996	2.49459	2.65491	3.69694	3.12302
416	3.36075	2.2103	4.18363	2.71392	3.0193	1.70147	1.62427	1.82126	4.50825	2.11017045345565	2.13708641005162	1.99310245531812	2.50574706539211	2.94826	2.62508	2.36819	2.0867	3.13143	3.11399
417	0.922676	2.53588	2.26063	2.81859	3.45111	1.68303	1.90051	2.15895	4.88602	NA	NA	NA	3.174764644787	3.11793	4.15201	2.09693	1.35854	1.69814	1.53605
418	1.29977	2.25712	4.58247	2.4761	2.86631	2.0493	1.0936	2.31756	4.13583	NA	NA	NA	3.17715657287139	2.43288	3.20076	1.93222	1.20323	2.82487	2.85671
419	2.70752	2.51084	2.50918	2.67591	3.82988	1.63373	2.02229	1.19961	4.43066	1.58048994309293	1.83127406000958	2.43099919025217	0	3.08167	2.81591	2.88664	2.06801	2.15932	3.37047
420	1.69295	2.45022	2.92231	2.47426	3.32097	1.42545	1.69108	2.18383	4.52048	NA	NA	NA	1.52024243944194	2.68358	2.4745	2.9259	2.8228	2.91795	3.17759
421	0.961989	2.20574	2.947	3.02107	2.53186	1.4428	1.82614	1.52708	4.45336	2.87770548776814	1.89429276775371	3.59850690715381	2.73340754333269	2.85736	2.37401	2.54009	2.38636	2.58177	4.04525
422	3.10134	3.65286	2.33365	2.97379	3.15951	1.29263	2.3202	1.57691	4.20077	3.68026510309411	2.28053227184899	3.43420750089427	2.47788427305	2.89103	2.4395	2.86664	4.80579	2.89092	3.57614
423	1.48445	2.68992	2.15029	3.42421	2.72152	1.67028	1.86868	1.79747	4.53532	1.60330256280971	1.9183022071722	2.7446176848354	2.27244087767125	2.51541	2.42136	2.14108	1.5402	3.03955	3.34329
424	1.41549	3.65286	3.95564	2.92346	2.52066	1.30733	1.73093	1.66458	4.1778	3.70998394018987	1.92632951556856	2.91176615000128	2.72090973621408	1.88784	2.16221	2.19642	1.26501	3.15063	2.97686
425	2.5345	3.47269	2.78297	2.3646	2.4578	1.94496	1.2404	1.19961	4.24716	3.19971988618531	2.31885386514336	2.6941994173389	2.86651606937687	2.31667	2.25243	2.47263	2.78037	3.78451	3.81426
426	1.28012	2.17098	2.78214	3.23344	2.44786	1.91022	1.49328	1.27764	4.4844	1.6632099227915	3.18604327706951	2.26881785448367	3.09687223895952	2.7916	2.45441	1.97195	1.37125	2.71642	3.24926
427	1.48191	2.19574	2.44507	2.67729	2.39602	1.46237	1.07118	1.34028	3.37155	2.63492068161907	2.31570954419386	3.0034364609387	3.02521151005216	2.61173	2.67326	2.00826	3.31504	3.33715	3.23332
428	2.01913	1.91776	3.0112	1.99285	3.75707	1.56982	1.61542	1.30375	4.42372	3.22016603890946	2.35123492033247	2.20093087360384	2.39433949189788	2.53135	2.6052	2.53469	2.41913	3.03834	3.62231
429	4.11701	1.89794	2.41987	2.11825	2.77319	1.78222	2.07438	1.23159	4.62851	1.88709237432988	1.46419795233926	1.76415428979584	2.92729425549201	2.62115	2.35881	2.65536	2.36402	3.02931	4.02096
430	1.40913	2.38298	2.69611	2.8332	3.40132	2.118	1.28071	2.07551	4.50836	2.41100182249046	1.48122876789157	1.61577972087986	3.4770439606977	2.5946	2.14775	3.29647	2.25672	3.04115	3.79723
431	0.775456	1.66703	2.95176	2.0903	2.26246	1.27201	2.09456	1.68854	4.30244	2.48164148886096	2.62855425199653	2.85652202507567	2.63692978248353	2.28484	2.33886	2.33554	1.55228	3.32327	3.12375
432	4.61605	2.35858	2.03045	2.25826	2.84402	1.53026	1.09034	0.708748	4.43235	1.83715152959412	2.61114658292629	2.83664509371751	2.50574706539211	2.80213	2.91712	2.66755	2.60278	3.34527	3.36412
433	1.33119	2.5301	2.39633	2.78793	2.92079	2.56427	1.12322	0.862102	4.31674	2.65643407266096	2.92587898273164	2.44491842664148	2.97467167225533	2.72491	2.61568	2.78999	2.31156	3.52972	3.32435
434	1.95418	2.36752	1.98101	1.96219	2.1272	3.24792	0.824575	1.1165	4.55977	1.39813425909913	NA	1.4498606895876	2.39433949189788	2.71802	2.74575	3.77899	3.12991	2.75789	3.2334
435	2.52407	1.66179	2.78132	1.55764	2.51561	1.97729	2.16467	1.70318	4.49916	2.32446219549306	1.439552681106	1.85613915271221	1.82524789702848	2.34204	3.03367	2.51377	2.35956	1.51436	3.42944
436	4.07626	0.566754	3.5575	1.15594	1.68796	0.259832	0.654351	1.14478	4.12585	4.04911671419018	3.73024789971811	3.23694315916657	2.23504424439904	2.49765	2.72694	2.15355	1.84549	1.84858	3.18759
437	1.24824	1.80464	2.56489	1.72395	2.75259	1.16357	1.47469	1.47612	4.48757	1.69206111949728	0.649387136496923	1.75197981010246	0.832828008568781	2.81439	2.40885	3.0428	2.29545	3.31089	3.85867
438	0.95079	1.90646	2.7871	2.51908	2.22994	1.45527	0.926753	0.974895	4.31364	2.50295192214527	2.50719787302141	2.65577463540978	1.64050778150535	2.21671	2.52509	2.32042	1.4786	3.06642	3.26792
439	1.21218	1.4753	3.34906	1.86382	3.02258	1.36013	4.85534	1.75807	4.29397	2.71794811414948	2.55183353614088	2.29705902134949	2.72090973621408	2.7159	2.85159	2.16604	1.87508	3.30412	3.52265
440	2.10781	1.39211	2.53954	2.45705	2.54151	1.03014	1.50374	1.40149	4.59245	2.90522101312555	2.54141127772207	4.19723981043153	2.46646474562386	1.90436	2.77302	2.29309	2.42743	2.11202	3.56105
441	4.58819	2.5174	1.543	1.50643	3.12531	1.55296	0.757104	1.04061	4.41746	4.11468446504093	3.79800587576908	2.68653297890609	3.50459410800784	2.92968	3.58758	3.21813	4.31717	2.56465	2.07359
442	2.87066	2.4973	1.96844	2.33386	2.68714	1.46178	0.997498	1.85803	4.45461	1.6835292495432	1.20785051978759	1.73592286913463	NA	2.79679	2.00667	2.3523	1.45031	2.54219	2.82331
443	1.32154	3.99136	2.6978	1.51588	2.50396	1.77565	3.75476	1.2117	4.32445	2.15549967466736	1.73839227095631	2.42667257362486	0	3.11492	3.12843	1.93337	3.6541	3.24687	3.87958
444	2.1289	2.71981	1.71914	2.45742	2.78171	1.99508	1.45965	1.02679	4.41205	4.10493679616682	3.59853238794681	3.79174426102064	3.11512800032115	2.71663	2.72712	2.60927	3.02747	3.23623	2.82108
445	1.07627	1.82282	2.37083	2.10065	2.36075	1.12841	1.19233	1.72371	3.8763	2.4355084981791	1.98036003411352	2.05764630977662	1.3565526889755	2.28536	2.18301	1.96177	2.09771	2.90434	3.37351
446	4.5403	1.8894	1.979	2.58705	2.97745	1.12005	1.65484	2.00468	4.27912	1.51274112614746	1.91056315127034	1.98408428181488	4.23322969953261	2.24886	2.29842	2.43764	1.85142	2.07275	3.7042
447	1.2754	1.54464	1.80131	1.29741	2.31529	1.29071	1.94364	0.870579	4.29269	2.27190121350855	2.52919877987278	3.3659784591828	2.61329996897344	2.39235	2.40703	2.55718	1.22394	3.01974	2.8543
448	1.82576	2.37913	2.42303	2.37157	2.80962	0.8051	2.84251	1.85803	4.72859	2.86232841750525	2.60512282581411	3.05884464847831	1.64050778150535	2.85033	3.1728	3.18716	2.98628	2.37659	3.37987
449	2.323	1.83307	2.16328	1.79419	3.21538	1.54561	1.70455	1.54506	4.38961	3.36833966665472	3.52347256545111	2.48969325201552	2.83066663842298	2.44608	2.67359	2.29934	1.42032	2.59025	3.3796
450	1.08158	2.01082	2.52461	1.98814	2.37034	1.40128	2.45922	2.03194	4.03795	3.14539656069615	3.16182020279144	3.74066207368567	3.02521151005216	2.04293	1.22986	2.35012	2.99801	3.00012	3.47303
451	3.62341	1.81448	2.8163	2.80634	2.26632	1.58042	1.97868	1.26095	4.46311	2.78953688861761	2.39080986172988	3.93345263539881	0	2.47791	2.74433	2.64216	2.35171	2.50735	3.08636
452	1.72261	2.98971	2.03838	2.31213	2.79501	1.74661	0.88944	2.87182	4.33427	2.40691844249244	2.5253315736446	2.76081351295391	3.69154181992215	2.9255	3.13068	2.661	1.97729	3.41065	2.72681
453	1.17011	2.17688	2.10618	1.60354	2.62038	1.24198	1.26938	1.86639	4.30354	1.64531394220021	0.561075421475793	1.16072804516646	2.13753733714725	2.90724	2.55716	2.94536	2.33857	3.89841	2.95323
454	1.62763	2.20199	2.36488	1.47926	1.88367	1.13328	1.35622	1.10353	4.26616	1.92158737104144	1.33661178316061	2.08603027597668	3.06183520085529	2.40642	2.27411	2.65536	1.96992	3.25121	3.61589
455	1.72703	1.90079	1.8545	2.41172	2.2214	1.34018	0.91586	1.65036	4.49711	3.59458844444789	2.81623984464401	4.19185217238616	2.6084900256159	2.74377	3.14261	2.66713	1.39175	2.99369	2.68095
456	1.50761	1.47018	2.56184	2.24274	2.79684	1.04105	1.63348	2.02539	4.29644	1.81018899077217	2.30186433715874	2.6986316912707	3.4553242939337	1.90199	2.4929	2.44466	1.98711	2.69209	3.49709
457	1.03231	3.65286	2.42438	1.67567	2.30551	1.52168	0.972821	1.43264	4.42276	2.4150616500576	2.17501875292095	1.93319189236102	3.89603922862368	2.16809	2.44403	2.22072	1.89059	2.59281	3.04508
458	2.15006	2.94374	2.31702	1.85877	2.42147	1.67294	1.1498	1.41594	4.51537	2.82799985461454	2.43141566538367	2.65429371916044	0	3.1468	3.06947	2.03286	1.92951	3.64126	3.3876
459	0.636715	1.74267	1.76176	1.95268	2.02449	1.16083	1.09686	1.74092	4.42343	3.15836413445085	2.81550200721437	3.08976450722869	0.300546523887041	2.68724	2.90683	2.22001	2.251	2.71752	2.77115
460	2.34066	1.59641	2.36808	1.76631	2.35206	1.12215	2.73551	2.48034	4.62592	2.53311305609709	0.970331466624159	2.14089731687067	1.77276226177266	3.07293	3.10622	2.38967	2.21356	2.92869	3.67348
461	3.0712	2.23957	2.52857	2.43552	2.12836	1.04685	1.15617	2.06403	4.47466	1.79935073406822	NA	1.92610736464619	2.95918549870534	2.16845	2.62909	2.15113	2.06042	2.32282	2.84246
462	1.34097	2.30262	2.28403	2.39642	2.002	1.29712	1.23112	1.38292	3.98476	3.68727383037943	1.93073270484871	3.39214007382013	3.64468800836584	2.10032	2.49633	2.13802	1.27448	3.13527	3.29687
463	1.40309	1.31924	2.66008	1.95874	2.69165	1.32445	1.55857	1.89397	4.36114	2.36906115852836	2.23094059471677	3.24655366677962	0	2.43766	2.03917	2.42385	2.56347	3.07639	3.52351
464	2.59655	2.35039	2.24134	2.03309	2.86899	1.81721	1.05565	1.81018	4.79231	3.50706410941573	3.25400043809035	3.1770309807664	2.27244087767125	3.63409	3.09528	2.58342	4.05525	3.1785	2.83107
465	1.55457	1.72539	2.42032	1.82544	1.94477	1.82957	2.34549	1.54394	4.79023	2.9734295612487	3.16337541002238	3.03055004479626	0	3.69099	3.12239	1.44733	0.418995	3.31165	2.88902
466	1.98072	1.73557	2.21438	2.0136	2.75131	1.80528	4.82309	0.992683	4.37041	1.81257499527078	NA	2.49295192158175	1.8502664818564	2.36692	2.00532	2.29144	1.22575	2.75488	3.70247
467	2.60373	2.68281	2.89264	1.90409	2.41676	1.69517	1.933	1.85175	4.43844	2.08958334254509	2.27200353697584	2.54544064120088	1.67182277959506	2.90467	2.16276	2.38393	1.71587	3.64334	3.34055
468	2.25312	2.15702	2.90028	2.11331	2.6557	0.913014	1.12782	1.87213	4.62365	2.35981745588071	1.68408788717056	2.74990352226028	1.07404851548988	2.71697	3.01406	2.72854	2.74133	2.6409	3.12699
469	1.70279	1.79575	4.58113	1.91653	2.91103	1.38847	3.88981	1.12943	4.49339	3.39838319985132	2.45966778781458	3.71098947227438	0	3.30082	3.06886	1.96404	3.12819	2.70284	3.94433
470	1.53338	0.6818	3.09132	0.204895	1.54811	1.21818	3.98338	0.767786	0	2.30343213036837	1.23727458907541	1.4498606895876	NA	2.82862	2.31989	1.92346	2.43987	3.51602	2.8258
471	1.01581	0.896223	2.01653	0.960631	2.25526	0.986631	1.10057	1.10476	4.38879	2.83667073328894	2.3343739977402	2.87806145158158	0	2.27367	2.97815	2.27572	1.42447	2.08288	3.12302
472	0.44275	2.47628	1.70681	1.1698	2.85031	2.01721	1.55818	0.787737	4.33576	NA	NA	NA	2.79698485113321	2.64644	2.97336	2.5703	2.45189	2.80877	3.13335
473	1.12026	3.15258	1.4765	1.49496	2.36648	4.86806	2.41365	0.998385	4.68515	NA	NA	NA	2.20382996265508	2.58816	2.91506	2.33315	1.6164	2.59043	3.26008
474	1.25669	1.06511	2.22481	0.667668	2.76383	0.755609	1.03054	1.46472	0	NA	NA	NA	1.60793144246527	3.04813	3.39291	2.85566	3.64968	2.34252	2.4448
475	2.31365	1.78035	2.38542	1.75972	2.95137	1.40553	0.684716	0.620088	0	4.33751751550592	3.5125783946495	4.65663067809118	3.85680344947473	2.43583	3.1645	2.88065	2.5103	2.51032	3.30299
476	1.33552	2.90983	2.35939	0.901219	1.87988	1.01329	2.19016	3.06309	0	NA	NA	NA	3.97369796742419	2.31267	2.5055	3.40099	2.55607	2.32638	3.44358
477	1.74245	2.1638	2.2006	1.06254	2.54276	1.35018	1.04857	1.28359	4.64493	3.86788366854935	3.32116152219257	2.52159410302126	3.18665417425306	2.59815	2.77047	1.99719	1.27258	2.06809	3.06035
478	1.2588	1.81448	2.0215	1.02109	2.53374	1.91164	0.873869	0.981256	4.37739	NA	NA	NA	2.7815528455519	2.75894	3.57186	2.26788	2.44486	2.68286	2.30357
479	0.95218	1.69044	3.19278	2.40696	2.48232	2.89856	1.605	2.70294	4.38532	NA	NA	NA	3.07954287436691	2.38788	3.02862	2.34752	1.25641	2.12966	2.68055
480	1.54911	1.41377	2.93706	1.15502	2.43969	2.3267	3.65686	0.854263	4.25628	2.72384650609433	1.97235526300254	2.04216202123615	3.22356718402809	3.06276	2.02187	2.33654	3.25771	3.56549	3.13337
481	2.84894	1.61627	1.91926	1.7371	3.41513	2.82378	1.09918	1.5445	4.10679	1.98308710519807	2.23535156758154	2.08945709689764	0	1.14089	2.81095	3.07059	3.25983	2.9602	3.36563
482	0.82541	1.52972	2.74436	1.07548	2.47746	0.945977	0.782208	1.95069	4.64942	4.70353612478233	3.93052138033596	4.69793267985467	2.6909745756457	2.27993	2.41926	3.26668	2.55534	1.9753	3.63376
483	1.01488	1.87317	2.20868	1.38343	2.12154	1.15398	4.85534	2.15161	4.52398	NA	NA	NA	3.36399475222349	2.32253	2.89407	3.50648	2.8487	2.40252	2.88885
484	0.892507	2.09989	1.81755	1.19588	2.32638	2.00007	1.00712	0.830006	4.77224	NA	NA	NA	0.741159862336314	2.20537	1.92456	2.55476	1.85486	2.08523	3.78504
485	2.01011	1.69562	3.97516	3.36097	2.39365	1.42004	0.982524	4.86801	0	NA	NA	NA	NA	1.48309	2.45725	2.66822	2.82308	1.70066	3.25419
486	3.59528	1.94579	2.0468	0.920216	2.04231	1.69201	0.871854	1.71184	0	NA	NA	NA	1.02479560113782	3.80873	2.76845	3.49665	2.65456	3.56442	2.43331
487	1.18575	1.79525	1.64348	1.28089	1.52704	1.54164	1.11123	2.43318	0	1.25066118059701	NA	2.16549840719628	2.0268917330346	3.02009	3.10063	2.46453	1.21477	2.85892	3.25347
488	2.0892	1.26089	2.81425	0.935531	2.70149	1.69832	1.18513	2.39667	0	1.90611706361537	1.8270971473047	2.3638286329191	2.63225872181575	3.46659	3.17933	3.6233	2.66146	2.84594	2.92547
489	1.26602	1.98036	2.26485	0.771677	1.74776	1.67932	2.43782	1.75325	0	2.99440179045942	2.2912628940602	2.70616292887839	2.74977646128399	3.64013	2.90224	2.72357	2.35096	2.98089	3.12384
490	3.14943	0.330254	3.89823	1.13364	1.57555	1.13605	2.05307	2.87391	0	3.26905045532396	3.23708023510758	2.47684975131638	2.8415892767435	3.30675	3.25463	1.86494	1.8105	2.22482	3.28045
491	1.98257	3.49414	4.18421	1.69873	2.30646	0.993328	4.85534	3.90173	4.58767	NA	NA	NA	2.83796476093523	2.20029	3.03402	1.91591	2.15169	2.02743	3.4661
492	0.966982	1.64179	1.76387	2.35824	2.73195	1.88257	4.23771	1.20142	3.08735	3.01563002874668	1.73321782209114	1.1533246212837	2.74977646128399	2.43195	3.15456	2.32381	3.424	2.86698	3.75596
493	1.28328	2.089	1.448	2.04265	2.64884	1.42004	0.886934	1.25019	0	NA	NA	NA	2.43120576015498	2.12363	3.01548	3.10209	2.34701	2.36567	3.14178
494	1.04265	0.853696	2.01304	0.975362	2.49405	0.821333	4.85534	0.935899	0	3.0599105950894	2.22546509797589	3.08006908785875	3.22130882120851	2.08932	2.06874	2.61952	0.818971	2.95039	3.33694
495	1.90584	3.65286	3.96774	1.37842	3.05845	0.960374	0.674451	2.58924	0	NA	NA	NA	2.98382303048531	3.00531	3.27372	2.88772	2.08647	2.27127	3.11648
496	0.820619	0.76087	3.12947	1.78051	2.31284	1.082	0.802956	1.1558	0	4.11928346971924	3.86466523488431	3.97789417861926	3.06458490239655	3.13203	3.94018	2.41041	1.78825	2.39172	2.68483
497	1.87539	1.13308	2.32996	1.14202	2.76337	1.13882	0.609833	1.75967	0	NA	NA	NA	3.94370834790243	2.94465	3.17354	3.16964	3.23388	1.82387	2.99069
498	2.57532	1.5753	3.07904	1.10911	3.60144	1.74918	0.805538	1.04688	0	4.58532967034623	2.78024314134874	2.76540319713799	3.5570296901303	2.56176	3.15908	2.62783	2.39811	2.25659	3.56411
499	1.02995	1.50182	2.3235	2.03055	1.56372	1.00148	4.53227	2.12408	0	NA	NA	NA	2.73753093250562	3.56385	3.02366	3.46587	2.35347	2.68614	3.2465
500	2.23656	1.1416	2.05371	1.61255	3.19787	1.3508	2.65272	1.17654	0	4.24074982134047	3.520274508624	3.86443830065189	3.31515478292597	2.46283	3.27618	2.97976	3.08258	2.56958	3.11186
501	1.73987	1.93276	1.96289	1.16556	2.44203	0.92611	0.855169	0.971075	0	3.5975182895973	2.76350074299802	3.24244352450034	3.04513775514132	2.37714	2.77434	2.22904	1.71473	2.17995	2.89546
502	1.50842	2.1949	1.91007	1.90013	2.88499	1.45705	0.903927	0.652344	0	1.70049080891071	1.85882276297382	2.79537573469579	0	3.07608	3.31497	3.35611	2.05797	2.92995	3.11888
503	0.516377	1.029	2.28683	1.38153	2.36834	1.73064	0.96893	1.25617	0	2.62747618437458	2.12796165055371	3.33925334081319	2.43120576015498	3.00797	3.04156	2.0003	1.44769	2.45007	3.29095
504	2.99266	1.31863	2.10375	1.44137	2.66038	1.56084	1.41816	0.478051	0	3.1177902517148	2.57127736791787	2.7779787730651	3.6048657270645	2.07797	2.01127	3.23897	2.53254	1.97586	3.28287
505	1.60537	1.60931	2.10716	1.36405	2.00836	1.42245	1.28549	0.743728	4.34358	NA	NA	NA	0	2.54608	2.8297	2.56362	1.65069	3.07806	3.44601
506	0.929499	1.70696	2.14884	1.64641	2.58966	1.14434	0.967469	1.68528	0	NA	NA	NA	0	2.84338	3.19968	1.6461	0.937148	2.54977	3.2599
507	3.57329	2.33392	2.05963	2.40345	2.54126	0.967158	0.460148	1.43149	0	2.19324786419458	1.82533294800109	2.83582124637064	2.95290704732983	2.90295	3.13509	2.09119	1.91496	1.92856	2.50591
508	0.857617	1.6061	2.66306	0.962993	2.98677	1.22879	0.990746	2.12556	0	NA	NA	NA	3.50935996652189	2.91276	2.85724	3.56935	2.58583	2.82729	2.86419
509	0.971327	2.72081	3.05938	1.2232	2.5596	1.31623	1.5412	1.38873	0	3.71750006765619	3.99227716058079	3.72714772658692	2.64619175113546	2.74066	3.11572	2.42966	2.25498	2.10262	3.31152
510	1.40377	1.63331	1.92079	1.44983	2.62961	1.90738	0.461317	0.85557	3.18467	NA	NA	NA	3.41184178553594	2.55058	2.42714	2.11605	0.819081	2.83858	3.30808
511	1.33287	1.93835	1.73357	2.40069	2.36075	1.43385	4.75949	1.14417	4.28282	3.75256125276549	2.56669635642425	3.04861694591282	NA	3.43694	2.76962	2.12819	1.75722	2.90264	3.78441
512	3.18465	1.23084	2.09545	1.26106	2.78814	1.21351	1.04904	1.79004	0	3.97250275484347	3.17887623105212	NA	3.4587039775042	2.84628	2.85927	2.77924	1.81637	2.23586	3.35743
513	1.14951	2.16168	1.7908	1.99698	2.68845	1.90738	0.536285	0.323296	0	2.76994598902998	2.51613744551125	2.47263134849206	3.51724118922715	2.41977	3.47425	2.48102	2.8393	2.71602	2.47663
514	1.71017	1.06443	2.08175	1.28214	2.2214	1.27654	0.983977	1.73125	0	NA	NA	NA	2.00658850822927	3.10104	3.60959	2.54471	1.2104	1.41078	3.51612
515	3.39232	1.51693	2.51227	1.48311	2.26853	1.47179	1.84926	1.29368	0	NA	NA	NA	2.92403486992213	2.81467	3.13561	2.49525	1.42078	2.67619	3.57261
516	2.78831	1.66912	2.89506	1.95167	2.13732	1.24001	0.694944	1.18323	4.56184	4.141707685359	3.64982303539904	3.60412053573396	0	2.84289	3.32134	2.88869	1.86884	2.4952	2.74677
517	0.953249	1.83843	1.98553	3.23682	2.70704	2.35468	1.4165	3.72565	0	2.07660840089874	1.92019402996571	3.0754579833527	1.99637107016931	2.69775	3.05107	2.17452	2.28978	3.03694	3.09778
518	0.882901	1.25029	2.17432	1.22102	2.11674	0.849433	1.18513	1.78207	0	NA	NA	NA	1.96492076809683	3.12812	3.59595	1.99363	1.50657	1.82464	2.38077
519	1.19986	3.06263	3.66721	2.06656	2.24152	2.24762	1.2138	1.48295	0	NA	NA	NA	4.37695564789366	2.83154	3.13529	1.8274	1.51133	2.61635	2.9111
520	2.55959	1.51971	3.86459	1.98643	2.77768	1.92296	1.23864	0.901093	4.49006	NA	NA	NA	3.01651909467457	2.54837	2.61304	2.15174	1.77951	2.92359	2.63078
521	1.6778	1.25404	2.21106	1.40988	2.353	1.57652	0.736009	1.50337	0	NA	NA	NA	4.20624659272084	2.99633	3.30894	2.84444	3.33516	2.70608	3.30281
522	1.68017	3.55336	1.444	2.98824	2.42982	2.23917	0.500784	1.41709	4.08448	NA	NA	NA	3.93999651076036	2.76355	2.65221	2.50151	2.22381	2.29314	1.78708
523	0.979567	2.12885	2.36168	1.76126	2.48027	1.9919	1.232	2.10976	0	3.63265474399731	2.77236578154029	3.83591114378985	0	3.17734	3.3995	1.79113	1.32234	2.00395	3.25627
524	2.55673	1.97487	2.58662	1.43629	2.48653	2.324	0.883423	1.30198	4.56321	3.14593420857951	3.0360459270312	2.37288005969925	2.88042248223741	3.03868	3.06615	1.93368	2.13659	3.58873	3.51381
525	1.34053	2.20906	2.97627	2.06419	2.89804	1.33264	0.994606	1.14049	0	3.08006532032333	2.48672808477065	3.37546170855739	3.4803342828935	2.93711	2.57298	3.31368	2.4337	2.9398	2.73086
526	1.02892	2.40217	2.17863	2.68304	2.90113	1.49108	1.02959	1.20808	4.25154	NA	NA	NA	2.6738581466077	2.40928	3.3124	2.57346	2.74946	2.659	3.01202
527	0.873471	1.20742	1.69605	1.84462	3.26484	0.901389	3.38059	1.38583	1.0403	3.27220178426656	1.81955405331874	2.41563743497186	3.81773362198317	2.81726	2.81993	3.22217	2.86587	2.56311	3.3946
528	1.47371	1.51804	2.17048	1.92702	3.01475	1.52854	1.53129	2.12112	4.73484	3.08847393208388	2.54841275361183	3.66491510522945	3.22742955830614	2.07519	3.29662	3.15589	2.12261	1.43802	4.44613
529	1.96114	1.30341	2.38269	1.8322	2.66686	1.19004	3.9106	3.28824	4.56404	NA	NA	NA	2.75783835284947	2.23709	2.84582	2.64091	1.81822	2.01572	3.65546
530	1.0282	1.03106	3.29179	1.87005	2.13487	0.947497	1.89284	2.57098	3.67921	NA	NA	NA	3.13801007458765	3.25165	3.12545	3.19963	2.43683	3.06622	2.45676
531	1.14253	2.32485	2.49369	1.22012	3.24354	1.67135	4.85534	1.77941	4.03153	3.36230570312025	3.221833552506	3.77030414912841	0	3.39693	3.51277	3.18441	4.84309	2.5009	2.50866
532	1.44931	2.39221	2.25265	2.18002	2.98666	1.94636	0.758155	0.887485	4.57026	3.3228867726523	1.6120498162474	3.75906065008987	3.125377807054	2.49197	3.27696	2.36768	2.42555	2.69418	3.38262
533	1.3937	1.95784	2.78834	2.79914	2.93345	1.17719	0.797783	1.70427	0.717143	2.67521451955293	2.46919477741637	4.19010233569903	2.92403486992213	3.3441	3.66396	2.88771	2.20961	2.58324	3.31596
534	3.21877	1.84861	1.74104	2.03337	3.48761	1.23012	0.895444	1.75646	1.38522	2.76318976160383	1.93227486185778	2.63404669794152	2.21174718499351	2.44828	2.67111	1.69838	2.6999	2.74813	3.25273
535	0.654675	2.5123	2.78586	2.13588	3.22444	0.960374	1.68094	1.6124	4.70918	4.01430786327424	3.15697168906087	3.2615969980495	2.50025076049923	2.80978	2.46862	1.60511	1.30158	2.65497	2.63425
536	1.31559	2.11549	2.14932	1.15038	2.5365	1.63156	1.45352	1.03245	0	3.99682441565483	2.59941683449624	3.54904338996472	3.18901125146575	3.88455	3.13021	2.23387	2.59711	3.14227	2.85991
537	1.81755	1.97074	2.18342	2.45557	3.42757	0.799387	1.55621	2.49898	4.48877	3.74739687866882	1.91551584044767	2.50834513393816	2.79698485113321	1.6279	2.5954	1.58169	0.657188	1.05518	3.58761
538	2.15695	3.22095	1.82955	2.69703	3.90234	1.21751	1.08941	1.36195	4.00195	NA	NA	NA	3.60345695499675	2.99825	3.2671	3.25615	3.02108	2.90805	2.65118
539	0.598131	1.22643	2.09496	1.85758	2.64836	1.41702	4.01842	1.29724	4.50757	2.47377175801406	2.8813176338837	3.01079492977647	1.93219797869433	2.72058	3.6047	2.28641	1.80971	3.26812	3.46401
540	1.22247	1.3162	2.77138	1.47273	2.8851	1.40067	0.982524	1.25198	3.39538	NA	NA	NA	2.80079728438627	2.96801	2.74349	2.72957	3.2056	3.01595	2.20529
541	1.13347	1.75379	2.59052	2.2327	3.24608	0.871637	1.63578	2.07202	3.90197	NA	NA	NA	3.68900882278609	2.47846	3.21262	2.20046	1.42076	1.40067	3.27003
542	1.46398	3.58311	1.979	2.01544	2.97863	1.24724	0.805538	1.74468	0	NA	NA	NA	3.50618584959943	2.83762	2.88451	2.63319	3.02589	2.25708	3.27487
543	2.43055	3.92264	3.24406	2.13779	3.49378	2.10169	4.85534	1.20566	4.13074	3.16082399445397	2.2136815702685	2.58882250818293	1.77276226177266	3.09161	2.82359	2.79577	2.83666	2.43735	3.32647
544	4.25386	2.43293	2.19726	1.71463	3.4255	3.47702	1.11492	4.39859	4.12556	1.70188599401187	1.48358028219526	1.81823830496999	1.15110929359675	2.41085	2.787	2.41598	1.89413	2.21738	2.72765
545	1.49236	2.90644	1.73251	2.69176	3.03753	1.26552	1.97259	1.69614	4.64217	4.05174337765826	3.03693686668	2.79010426312714	0	3.23838	3.30991	3.06557	4.11511	2.10819	2.91513
546	1.45031	1.48606	2.73727	1.6029	3.00415	3.54368	0.696018	1.74092	4.28407	NA	NA	NA	3.78002812106155	2.10094	2.56904	2.25996	4.12895	2.61767	2.99183
547	1.65992	3.78077	1.48332	2.02519	2.90707	0.907597	1.04526	1.51976	1.96562	1.51091526091329	NA	1.74010323871741	2.59878347204292	2.82216	2.77765	2.27971	3.60098	2.54877	3.63355
548	1.53721	1.46335	2.55399	1.35484	2.67176	0.870059	0.89894	1.02427	1.98299	NA	NA	NA	2.55874875651278	2.81107	2.85241	3.13917	3.0725	2.97101	3.86747
549	2.31305	1.41085	2.18055	1.24327	2.75433	1.28814	0.801405	0.95448	0	NA	NA	NA	1.87453439479214	2.69579	2.84087	3.43733	3.16978	3.1735	3.32669
550	2.28747	1.914	2.88378	1.48746	2.87856	1.08698	0.630257	1.06314	0	3.10347502198081	2.5515369106655	2.4272384874196	1.64050778150535	2.92999	2.97988	2.32353	2.85752	2.00379	3.33855

[truncated: 3 more sheets: Figure S3B, Figure S3C, Sheet2]
